# Supplementary material for: Allele-specific quantitation of ATXN3 and HTT transcripts in polyQ disease models
Source: BMC Biol. 2023 Feb 1;21:17. doi: 10.1186/s12915-023-01515-3 (PMC9893648; doi:10.1186/s12915-023-01515-3)
Supplement: Supplementary file 12 — Additional file 12 Selected reads from RNA-Seq analysis. Reads covering HTT SNPs of interest in each sample (3 samples from HD iPSCs—iH222HD and 3 samples from HD NSCs—nH222HD) selected from aligned bam files (samtools view) and converted to the fastq format (samtools fastq). [file 12915_2023_1515_MOESM12_ESM.zip]

Archive with 6 entries (6 files):
- iH222HD1_S5_selected_reads.fastq
- iH222HD2_S6_selected_reads.fastq
- iH222HD3_S7_selected_reads.fastq
- nH222HD1_S15_selected_reads.fastq
- nH222HD2_S16_selected_reads.fastq
- nH222HD3_S17_selected_reads.fastq
