# Supplementary material for: Allele-specific quantitation of ATXN3 and HTT transcripts in polyQ disease models
Source: BMC Biol. 2023 Feb 1;21:17. doi: 10.1186/s12915-023-01515-3 (PMC9893648; doi:10.1186/s12915-023-01515-3)
Supplement: Supplementary file 12 — Additional file 12 Selected reads from RNA-Seq analysis. Reads covering HTT SNPs of interest in each sample (3 samples from HD iPSCs—iH222HD and 3 samples from HD NSCs—nH222HD) selected from aligned bam files (samtools view) and converted to the fastq format (samtools fastq). [file 12915_2023_1515_MOESM12_ESM.zip › iH222HD1_S5_selected_reads.fastq]

@A00805:71:HWVYNDRXX:1:2123:5710:15890/1
GTGGATGAGGGAGCAGGCGTGGGTCACAAACTCTGTGGAGGAGACCACGCTCCAGAGGCCAGGCAGCTGCAGGGCCAGGCAGCAGCAGTCCAGCCCTGCCT
+
FFFFFFFFFFFFFFFFFFFFFFFFFFFFFFFFFFFFFFFFFFFFFFFFFFFFFFFFFFFFFFFF:FFFFFFFFFFFFFFFFFFFFFFFFFFFFFFFFFFFF
@A00805:71:HWVYNDRXX:1:1165:20663:33395/1
AGTGGATGAGGGAGCAGGCGTGGGTCACAAACTCTGTGGAGGAGACCACGCTCCAGAGGCCAGGCAGCTGCAGGGCCAGGCAGCAGCAGTCCAGCCCTGCC
+
FFFFFFFFFFFFFFFFFFFFFFFFFFFFFFFFFFFFFFFFFFFFFFFFFFFFFFFFFFFFFFFFFFFFFFFFFFFFFFFFFFFFFFFFFFFFFFFFFFFFF
@A00805:71:HWVYNDRXX:1:2230:20898:27445/1
CAGTGGATGAGGGAGCAGGCGTGGGTCACAAACTCTGTGGAGGAGACCACGCTCCAGAGGCCAGGCAGCTGCAGGGCCAGGCAGCAGCAGTCCAGCCCTGC
+
FFFFFFFFFFFFFFFFFFFFFFFFFFFFFFFFFFFFFFFFFFFFFFFFFFFFFFFFFFFFFFFFFF:FFFFFFFFFFFFFFFFFFFFFFFFFFFFFFFFFF
@A00805:71:HWVYNDRXX:2:1247:9697:16157/1
CAGTAGATGAGGGAGCAGGCGTGGGTCACAAACTCTGTGGAGGAGACCACGCTCCAGAGGCCAGGCAGCTGCAGGGCCAGGCAGCAGCAGTCCAGCCCTGC
+
FFFFFFFFFFFFFFFFFFFFFFFFFFFFFFFFFFFFFFFFFFFFFFFFFFFFFFFFFFFFFFFFFFFFFFFFFFFFFFFFFFFFFFFFFFFFFFFFFFFFF
@A00805:71:HWVYNDRXX:1:1152:9815:36213/1
ACACAGTAGATGAGGGAGCAGGCGTGGGTCACAAACTCTGTGGAGGAGACCACGCTCCAGAGGCCAGGCAGCTGCAGGGCCAGGCAGCAGCAGTCCAGCCC
+
F:FFFFFFFFFFFFFFFFFFFFFFFFFFFFFFFFFFFFFFFFFFFFFFFFFFFFFFFFFFFFFFFFFFFFFFFFFFFFFFFFFFFFFFFFFFFFFFFFFFF
@A00805:71:HWVYNDRXX:1:1152:9887:36526/1
ACACAGTAGATGAGGGAGCAGGCGTGGGTCACAAACTCTGTGGAGGAGACCACGCTCCAGAGGCCAGGCAGCTGCAGGGCCAGGCAGCAGCAGTCCAGCCC
+
FFFFFFFFFFFFFFFFFFFFFFFFFFFFFFFFFFFFFFFFFFFFFFFFFFFFFFFFFFFFFFFFFFFFFFFFFFFFFFFFFFFFFFFFFFFFFFFFFFFFF
@A00805:71:HWVYNDRXX:1:1131:1922:21981/1
CACACAGTGGATGAGGGAGCAGGCGTGGGTCACAAACTCTGTGGAGGAGACCACGCTCGAGAGGCCAGGCAGCTGCAGGGCCAGGCAGCAGCAGTCCAGCC
+
FFFFFFFFFFFFFFFFFFFFFFFFFFFFFFFFFFFFFFFFFFFFFFFFFFFFFFFFFFFFFFFFFFFFFFFFFFFFFFFFFFFFFFFFFFFFFFFFFFFFF
@A00805:71:HWVYNDRXX:1:1131:1009:22467/1
CACACAGTGGATGAGGGAGCAGGCGTGGGTCACAAACTCTGTGGAGGAGACCACGCTCGAGAGGCCAGGCAGCTGCAGGGCCAGGCAGCAGCAGTCCAGCC
+
FFFFFFF:FFFFFFFFFFFFFFFFFFFFFFFFFFFFFFFFFFFFFFFFFFFFFFFFFFFFFFFFFFFFFFFFFFFFFFFFFFFFFFFFFFFFFFFFFFFFF
@A00805:71:HWVYNDRXX:1:2124:26675:23046/1
CACACAGTGGATGAGGGAGCAGGCGTGGGTCACAAACTCTGTGGAGGAGACCACGCTCCAGAGGCCAGGCAGCTGCAGGGCCAGGCAGCAGCAGTCCAGCC
+
FFFFFFFFFFF:FFFFFFFFFFFFFFFFFFFFFFFFFFFFFFFFFFFFFFFFFFFFFFFFFFFFFFFFFFFFFFFFFFFFFFFFFFFFFFFFFFFFFFFFF
@A00805:71:HWVYNDRXX:1:2124:26151:23390/1
CACACAGTGGATGAGGGAGCAGGCGTGGGTCACAAACTCTGTGGAGGAGACCACGCTCCAGAGGCCAGGCAGCTGCAGGGCCAGGCAGCAGCAGTCCAGCC
+
FFFFF:FFFFFFFFFFFFFFFFFFFFFFFFFFFFFFFFFFFFFFFFFFFFFFFFFFFFFFFFFFFFFFFFFFFFFFFFFFFFFFFFFFFFFFFFFFFFFFF
@A00805:71:HWVYNDRXX:1:2236:6922:8061/1
CACACAGTGGATGAGGGAGCAGGCGTGGGTCACAAACTCTGTGGAGGAGACCACGCTCCAGAGGCCAGGCAGCTGCAGGGCCAGGCAGCAGCAGTCCAGCC
+
FFFFFFFFFFFFFFFFFFFFFFFFFFFFFFFFFFFFFFFFFFFFFFFFFFFFFFFFFFFFFFFFFFFFFFFFFFFFFFFFFFFFFFFFFFFFFFFFFFFFF
@A00805:71:HWVYNDRXX:1:2239:27263:35149/1
CGCACAGTAGATGAGGGAGCAGGCGTGGGTCACAAACTCTGTGGAGGAGACCACGCTCCAGAGGCCAGGCAGCTGCAGGGCCAGGCAGCAGCAGTCCAGCC
+
FFFFFFFFFFFFFFFFFFFFFFFFFFFFFFFFFFFFFFFFFFFFFFFFFFFFFFFFFFFFFFFFFFFFFFFFFFFFFFFFFFFFFFFFFFFFFFFFFFFFF
@A00805:71:HWVYNDRXX:1:1160:18620:35305/1
GCATACAGTGGATGAGGGAGCAGGCGTGGGTCACAAACTCTGTGGAGGAGACCACGCTCCAGAGGCCAGGCAGCTGCAGGGCCAGGCAGCAGCAGTCCAGC
+
FFFFFFFFFFFFFFFFFFFFFFFFFFFFFFFFFFFFFFFFFFFFFFFFFFFFFFFFFFFFFFFFFFFFFFFFFFFFFFFFFFFFFFFFFFFFFFFFFFFFF
@A00805:71:HWVYNDRXX:2:1146:6668:21872/1
GTACACAGTGGATGAGGGAGCAGGCGTGGGTCACAAACTCTGTGGAGGAGACCACGCTCCAGAGGCCAGGCAGCTGCAGGGCCAGGCAGCAGCAGTCCAGC
+
FFFFFFFFFFFFFFFFFFFFFFFFFFFFFFFFFFFFFFFFFFFFFFFFFFFFFFFFFFFFFFFFFFFFFFFFFFFFFFFFFFFFFFFFFFFFFFFFFFFFF
@A00805:71:HWVYNDRXX:2:1146:6135:22106/1
GTACACAGTGGATGAGGGAGCAGGCGTGGGTCACAAACTCTGTGGAGGAGACCACGCTCCAGAGGCCAGGCAGCTGCAGGGCCAGGCAGCAGCAGTCCAGC
+
FFFFFFFFFFFF:FFFFFFFFFFFFFFFFFFFFFFFFFFFFFFFFFFFFFFFFFFFFFFFFFFFFFFFFFFFFFFFFFFFFFFFFFFFFFFFFFFFFFFFF
@A00805:71:HWVYNDRXX:2:2210:20989:24940/1
GCACACAGTGGATGAGGGAGCAGGCGTGGGTCACAAACTCTGTGGAGGAGACCACGCTCCAGAGGCCAGGCAGCTGCAGGGCCAGGCAGCAGCAGTCCAGC
+
FFFFFFFFFFFFFFFFFFFFFFFFFFFFFFFFFFFFFFFFFFFFFFFFFFFFFFFFFFFFFFFFFFFFFFFFFFFFFFFFFFFFFFFFFFFFFFFFFFFFF
@A00805:71:HWVYNDRXX:2:1177:4670:20541/1
GTGCACACAGTAGATGAGGGAGCAGGCGTGGGTCACAAACTCTGTGGAGGAGACCACGCTCCAGAGGCCAGGCAGCTGCAGGGCCAGGCAGCAGCAGTCCA
+
FFFFFFFFFFFFFF:FFFFFFFFFFFFFFFFFFFFFFFFFFFFFFFFFFFFFFFFFFFFFFFFFFFFFFFFFFFFFFFFFFFFFFFFFFFFFFFFFFFFFF
@A00805:71:HWVYNDRXX:1:1275:10077:32628/1
GGGGACTCACCGGCCTCCAGGATGAAGTGCACACAGTGGATGAGGGAGCAGGCGTGGGTCACAAACTCTGTGGAGGAGACCACGCTCCAGAGGCCAGGCAG
+
FFFFFFFFFFFFFFFF:FFFFFFF:FFFFFFFFFFF:FFFFFFFFFFFFFFFFFFFFFFFFFFFFFFFFFFFFFFFFFFFFFFFFFFF:FFFFFFFFFFFF
@A00805:71:HWVYNDRXX:2:1118:15845:30123/1
CTGGACTAAGAAGCTGCTCTCCAGGCTGCACTGCAACGGCCTCCAGGATGAAGTGCACACAGTGGATGAGGGAGCAGGCGTGGGTCACAAACTCTGTGGAG
+
FFFFFFFFFFFFFFFFFFFFFFFFFFFFFF:FFFFFFFFFFFFFFFFFFFFFFFFFFFFF:FFFFFFFFFFFFFFFFFFFFFFFFFFFFFFFFFFFFFFFF
@A00805:71:HWVYNDRXX:2:1118:15845:30154/1
CTGGACTAAGAAGCTGCTCTCCAGGCTGCACTGCAACGGCCTCCAGGATGAAGTGCACACAGTGGATGAGGGAGCAGGCGTGGGTCACAAACTCTGTGGAG
+
FFFFFFFFFFF:FFFFFFFFFFFFFFFFFFFFFFF:FFFFFFFFFFFFFFFFFFFFFFFFFFFFFFFF,FF:FFFFFFFFFFFFFFFFFFFFFFFFFFFFF
@A00805:71:HWVYNDRXX:1:2177:2130:11506/1
CTTCTTTCTGGACTAAGAAGCTGCTCTCCAGGCTGCACTGCAACGGCCTCCAGGATGAAGTGCACACAGTGGATGAGGGAGCAGGCGTGGGTCACAAACTC
+
FFFFFFFFFFFFFFFFFFFFFFFFFFFFFFFFFFFFFFFFFFFFFFFFFFFFFFFFFFFFFFFFFFFFFFFFFFFFFFFFFFFFFFFFFFFFFFFFFFFFF
@A00805:71:HWVYNDRXX:1:1236:5023:23062/2
GTTTGTGACCCACGCCTGCTCCCTCATCCACTGTGTGCACTTCATCCTGGAGGCCGTTGCAGTGCAGCCTGGAGAGCAGCTTCTTAGTCCAGAAAGAAGGA
+
FFFFFFFFFFFFFFFFFFFFFFFFFFFFFFFFFFFFFFFFFFFFFFFFFFFFFFFFFFFFFFFFFFFFFFFFFFFFFFFFFFFFFFFFFFFFFFFFFFFFF
@A00805:71:HWVYNDRXX:1:2236:16721:35806/2
GTTTGTGACCCACGCCTGCTCCCTCATCCACTGTGTGCACTTCATCCTGGAGGCCGTTGCAGTGCAGCCTGGAGAGCAGCTTCTTAGTCCAGAAAGAAGGA
+
FFFFFFFFFFFFFFFFFFFFFFFFFFFFFFFFFFFFFFFFFFFFFFFFFFFFFFFFFFFFFFFFFFFFFFFFFFFFFFFFFFFFFFFFFFFFFFFFFFFFF
@A00805:71:HWVYNDRXX:1:2236:16604:35822/2
GTTTGTGACCCACGCCTGCTCCCTCATCCACTGTGTGCACTTCATCCTGGAGGCCGTTGCAGTGCAGCCTGGAGAGCAGCTTCTTAGTCCAGAAAGAAGGA
+
FFFFFFFFFFFFFFFFFFFFFFFFFFFFFFFFFFFFFFFFFFFFFFFFFFFFFFFFFFFFFFFFFFFFFFFFFF:FFFFFFFFFFFFFFFFFFFFFFFFFF
@A00805:71:HWVYNDRXX:2:2163:32325:31673/2
GTTTGTGACCCACGCCTGCTCCCTCATCCACTGTGTGCACTTCATCCTGGAGGCCGTTGCAGTGCAGCCTGGAGAGCAGCTTCTTAGTCCAGAAAGAAGGA
+
FFFFFF:FFFFF,FFFFFFFFFFFFFF:FFFFFFFFFFFFFFFFFFFFFFFFFF,FFFFFFFFFFFFFFFFFFFFFFFFFFFFFFF:FF::FFFFFFFFFF
@A00805:71:HWVYNDRXX:2:2163:32027:31814/2
GTTTGTGACCCACGCCTGCTCCCTCATCCACTGTGTGCACTTCATCCTGGAGGCCGTTGCAGTGCAGCCTGGAGAGCAGCTTCTTAGTCCAGAAAGAAGGA
+
FF:F:,FFFFFFFF:F::F,FFFFFFF:FFF::F,::FFFF,:F,FFF,,FF:FFFFFF:FFF,FFFFFF:,FF,,FF:FFFFF:FF,FFFFF:F:F,F,F
@A00805:71:HWVYNDRXX:2:2163:32117:31845/2
GTTTGTGACCCACGCCTGCTCCCTCATCCACTGTGTGCACTTCATCCTGGAGGCCGTTGCAGTGCAGCCTGGAGAGCAGCTTCTTAGTCCAGAAAGAAGGA
+
FFFFFFFF:FFFFFFFFFFFFFFFFFFFFFFFFFFFFFFFFFFFFFFFFFFFFFFFFFFFFFFFFFFFFFFFFFFF:FFFFFFFFFFFFFFFFFFFF:FFF
@A00805:71:HWVYNDRXX:1:2103:19669:33301/1
GTCCTTCTTTCTGGACTAAGAAGCTGCTCTCCAGGCTGCACTGCAACGGCCTCCAGGATGAAGTGCACACAGTAGATGAGGGAGCAGGCGTGGGTCACAAA
+
FFFFFFFFFFFFFFFFFFFFFFFFFFFFFFFFFFFFFFFFFFFFFFFFFFFFFFFFFFFF::FFFFFFFFFFFFFFFFFFFFFFFFFFFFFFFFFFFFFFF
@A00805:71:HWVYNDRXX:1:2264:27281:12727/1
GTCCTTCTTTCTGGACTAAGAAGCTGCTCTCCAGGCTGCACTGCAACGGCCTCCAGGATGAAGTGCACACAGTGGATGAGGGAGCAGGCGTGGGTCACAAA
+
FFFFFFFFFFFFFFFFFFFFFFFFFFFFFFFFFFFFFFFFFFFFFFFFFFFFFFFFFFFFFFFFFFFFFFFFFFFFFFFFFFFFFFFFFFFFFFFFFFFFF
@A00805:71:HWVYNDRXX:1:2264:27715:13260/1
GTCCTTCTTTCTGGACTAAGAAGCTGCTCTCCAGGCTGCACTGCAACGGCCTCCAGGATGAAGTGCACACAGTGGATGAGGGAGCAGGCGTGGGTCACAAA
+
FFFFFFFFFFFFFFFFFFFFFFFFFFFFFFFFFFFFFFFFFFFFFFFFFFFFFFFFFFFFF:FFFFFFFFFFFFFFFFFFFFFFFFFFFFFFFFFFFFFFF
@A00805:71:HWVYNDRXX:2:1143:23827:1078/1
CTCCTTCTTTCTGGACTAAGAAGCTGCTCTCCAGGCTGCACTGCAACGGCCTCCAGGATGAAGTGCACACAGTGGATGAGGGAGCAGGCGTGGGTCACAAA
+
FFFFFFFFFFFFFFFFFFFFFFFFFFFFFFFFFFFFFFFFFFFFFFFFFFFFFFFFFFFFFFFF:FFFFFFFFFFFFFFFFFFFFFFFFFFFFFFFFFFFF
@A00805:71:HWVYNDRXX:1:1115:19361:30639/1
GGGTATTTGTCCTTCTTTCTGGACTAAGAAGCTGCTCTCCAGGCTGCACTGCAACGGCCTCCAGGATGAAGTGCACACAGTGGATGAGGGAGCAGGCGTGG
+
FFFFFFFFFFFFFFFFFFFFFFFFFFFFFFFFFFFFFFFFFFFFFFFFFFFFFFFFFFFFFFFFFFFFFFFFFFFFFFFFFFFFFFFFFFFFFFFFFFFFF
@A00805:71:HWVYNDRXX:1:1126:15004:26475/1
GGGTATTTGTCCTTCTTTCTGGACTAAGAAGCTGCTCTCCAGGCTGCACTGCAACGGCCTCCAGGATGAAGTGCACACAGTGGATGAGGGAGCAGGCGTGG
+
FFFFF:FFFFFFFFFFFFFFFFFFFFFFFF:F:FFFFFFFFFFFF::FFFFFFFFFFFFFFFFFFFFFFFFFFFF:FFFFFFFFFF:FFFFFFFFFFFFF:
@A00805:71:HWVYNDRXX:2:1136:31476:21433/1
GGGTATTTGTCCTTCTTTCTGGACTAAGAAGCTGCTCTCCAGGCTGCACTGCAACGGCCTCCAGGATGAAGTGCACACAGTGGATGAGGGAGCAGGCGTGG
+
FFFFFFFFFFFFFFFFFFFFFFFFFFFFFFFFFFFFFFFFFFFFFFFFFFFFFFFFFFFFFFFFFFFFFFFFFFFFFFFFFFFFFFFFFFFFFFFFFFFFF
@A00805:71:HWVYNDRXX:2:1136:31467:21543/1
GGGTATTTGTCCTTCTTTCTGGACTAAGAAGCTGCTCTCCAGGCTGCACTGCAACGGCCTCCAGGATGAAGTGCACACAGTGGATGAGGGAGCAGGCGTGG
+
FFFF:FFFFFFFFFFFFFFFFFFFFFFFFFFFFFFFFFFFFFFFFFFFFFFFFFFFFFFFFFFFFFFFFFFFFFFF:FFFFFFFFFFFFFFFFFFFFFFFF
@A00805:71:HWVYNDRXX:2:1136:31512:21559/1
GGGTATTTGTCCTTCTTTCTGGACTAAGAAGCTGCTCTCCAGGCTGCACTGCAACGGCCTCCAGGATGAAGTGCACACAGTGGATGAGGGAGCAGGCGTGG
+
FFFFFFFFFFFFF:FFFFFFFFFFFFFFFFFFFFFFFFFFFFFFFFFFFFFFFFFFFFFFFFFFFFFFF:FFFFFFFFFFFFFFFFFFFFFFFFFFFFFFF
@A00805:71:HWVYNDRXX:2:1136:31494:21997/1
GGGTATTTGTCCTTCTTTCTGGACTAAGAAGCTGCTCTCCAGGCTGCACTGCAACGGCCTCCAGGATGAAGTGCACACAGTGGATGAGGGAGCAGGCGTGG
+
FFFFFFFFFFFFFFFFFFFFFFFFFFFFFFFFFFFFFFFFFFFFFFFFFFFFFFFFFFFFFFFFFFFFFFFFFFFFFFFFFFFF:FFFFFFFFFFFFFFFF
@A00805:71:HWVYNDRXX:1:2123:9236:11882/1
GGGGTATTTGTCCTTCTTTCTGGACTAAGAAGCTGCTCTCCAGGCTGCACTGCAACGGCCTCCAGGATGAAGTGCACACAGTAGATGAGGGAGCAGGCGTG
+
FFFFFFFFFFFFFFFFFFFFFFFFFFFFFFFFFFFFFFFFFFFFFFFFFFFFFFFFFFFFFFFFFFFFFFFFFFFFFFFFFF,FFFFFFFFFFFFFFFFFF
@A00805:71:HWVYNDRXX:1:2138:13901:29074/1
GGGGTATTTGTCCTTCTTTCTGGACTAAGAAGCTGCTCTCCAGGCTGCACTGCAACGGCCTCCAGGATGAAGTGCACACAGTAGATGAGGGAGCAGGCGTG
+
FFFFFFFFFFFFFFFFFFFFFFFFFFFFFFFFFFFFFFFFFFFFFFFFFFFFFFFFFFFFFFFFFFFFFFFFFFFFFFFFFFF:FFFFFFFFFFFFFFFFF
@A00805:71:HWVYNDRXX:1:2248:12463:9236/1
GGGGTATTTGTCCTTCTTTCTGGACTAAGAAGCTGCTCTCCAGGCTGCACTGCAACGGCCTCCAGGATGAAGTGCACACAGTGGATGAGGGAGCAGGCGTG
+
FFFFFFFFFFFFFFFFFFFFFFFFFFFFFFFFFFFFFFFFFFFFFFFFFFFFFFFFFFFFFFFFFFFFFFFFFFFFFFFFFFFFFFFFFFFFFFFFFFFFF
@A00805:71:HWVYNDRXX:2:1178:32895:36573/1
GGGGTATTTGTCCTTCTTTCTGGACTAAGAAGCTGCTCTCCAGGCTGCACTGCAACGGCCTCCAGGATGAAGTGCACACAGTGGATGAGGGAGCAGGCGTG
+
FFFFFFFFFFFFFFFFFFFFFFFFFFFFF:FF:FFFFFFFFFFFFFFFFFFFFFFFFFFFFFFFFFFFFFFFFFFFFFFFFFFFFFFFFFFFFFFFFFFFF
@A00805:71:HWVYNDRXX:2:1178:32922:36652/1
GGGGTATTTGTCCTTCTTTCTGGACTAAGAAGCTGCTCTCCAGGCTGCACTGCAACGGCCTCCAGGATGAAGTGCACACAGTGGATGAGGGAGCAGGCGTG
+
FFFFFFFFFFFFFFFFFFFFFFFFFFFFFFFFFFFFFFFFFFFFFFFFFFFFFFFFFFFFFFFFFFFFFF:FFFFFFFFFFFFFFFFFFFFFFFFFFFFFF
@A00805:71:HWVYNDRXX:2:2257:10637:7482/1
CGGGGTATTTGTCCTTCTTTCTGGACTAAGAAGCTGCTCTCCAGGCTGCACTGCAACGGCCTCCAGGATGAAGTGCACACAGTGGATGAGGGAGCAGGCGT
+
FFFFFFFFFFFFFFFFFFFFFFFFFFFFFFFFFFFFFFFFFFFFFFFFFFFFFFFFFFFFFFFFFFFFFFFFFFFFFFFFFFFFFFFFFFFFFFFFFFFFF
@A00805:71:HWVYNDRXX:1:1160:26115:13025/2
CCTGCTCCCTCATCCACTGTGTGCACTTCATCCTGGAGGCCGTTGCAGTGCAGCCTGGAGAGCAGCTTCTTAGTCCAGAAAGAAGGACAAATACCCCAAAA
+
FFFFFFFFFFFFFFFFFFF:FFFFFF,FFFFFFFFFFFFFFF:FFFFFFFFFFFFFFFFFFFF,FFFFFFFFFFFFFFFFFFFFFFFFFFFFFFFFFFFFF
@A00805:71:HWVYNDRXX:1:1160:24659:13197/2
CCTGCTCCCTCATCCACTGTGTGCACTTCATCCTGGAGGCCGTTGCAGTGCAGCCTGGAGAGCAGCTTCTTAGTCCAGAAAGAAGGACAAATACCCCAAAA
+
FFFFFFFFFFFFFFFFFFFFFFFFFFFFFFFFFFFFFFFFFFFFFFFFFFFFFFFFFFFFFFFFFFFFFFFFFFFFFFFFFFFFFFFFFFFFFFFFFFFFF
@A00805:71:HWVYNDRXX:1:2153:1036:1157/2
CCTGCTCCCTCATCCACTGTGTGCACTTCATCCTGGAGGCCGTTGCAGTGCAGCCTGGAGAGCAGCTTCTTAGTCCAGAAAGAAGGACAAATACCCCAAAA
+
FFFFFFFFFFFFFFFFFFFFFFFFFFFFFFFFFFFFFFFFFFFFFFFFFFFFFFFFFFFFFFFFFFFFFFFFFFFFFFFFFFFFFFFFFFFFFFFFFFFFF
@A00805:71:HWVYNDRXX:1:1273:12237:3677/2
CCCTCATCCACTGTGTGCACTTCATCCTGGAGGCCGGTGAGTCCCCGTCCATGAACGGTGGGTTCCTATCATAGTTCCTGTCTGCTTCACCATGTTTTTAT
+
FFFFFFFFF:FFFFFFFFFFFFFFFFFFFFFFFFFFFFFFFFFFFFFFFFFFFFFFFFFFFFFFFFFFFFFFFFFFFFFFFFFFFFFFFFFFFFF:FFFFF
@A00805:71:HWVYNDRXX:2:1133:13440:29966/2
CCCTCATCCACTGTGTGCACTTCATCCTGGAGGCCGTTGCAGTGCAGCCTGGAGAGCAGCTTCTTAGTCCAGAAAGAAGGACAAATACCCCAAAAGCCATC
+
FFFFFFFFFFFFFFFFFFFFFFFFFFFFFFFFFFFFFFFFFFFFFFFFFFFFFFFFFFFFFFFFFFFFFFFFFFFFFFFFFFFFFFFFFFFFFFFFFFFFF
@A00805:71:HWVYNDRXX:2:1138:17381:13964/2
CTACTGTGTGCACTTCATCCTGGAGGCCGTTGCAGTGCAGCCTGGAGAGCAGCTTCTTAGTCCAGAAAGAAGGACAAATACCCCAAAAGCCATCAGCGAGG
+
FFFFFFFFFFFFFFFFFFFFFFFFFFFFFFFFFFFFFFFFFFFFFFFFFFFFFFFFFFFFFFFFFFFFFFFFFFFFFFFFFFFFFFFFFFFFFFFFFFFFF
@A00805:71:HWVYNDRXX:2:1138:17779:13964/2
CTACTGTGTGCACTTCATCCTGGAGGCCGTTGCAGTGCAGCCTGGAGAGCAGCTTCTTAGTCCAGAAAGAAGGACAAATACCCCAAAAGCCATCAGCGAGG
+
FFF:F:,FFFFFFFFF:FFFFF:FFFFFFFFFFFFFFFFF:FFFFF::FFFF::FFFFFFFFFFFF:F:FFFFFFFFFFFFFFFFFFFFFFFFFFFFFFFF
@A00805:71:HWVYNDRXX:2:1138:16938:14137/2
CTACTGTGTGCACTTCATCCTGGAGGCCGTTGCAGTGCAGCCTGGAGAGCAGCTTCTTAGTCCAGAAAGAAGGACAAATACCCCAAAAGCCATCAGCGAGG
+
FFFFFFFFFFFFFFFFFFFFFFFFFFFFFFFFFFFFFFFFFFFFFFFFFFFFFFFFFFFFFFFFFFFFFFFFFFFFFFFFFFFFFFFFFFFFFFFFFFFFF
@A00805:71:HWVYNDRXX:2:1138:16839:14184/2
CTACTGTGTGCACTTCATCCTGGAGGCCGTTGCAGTGCAGCCTGGAGAGCAGCTTCTTAGTCCAGAAAGAAGGACAAATACCCCAAAAGCCATCAGCGAGG
+
FF:F:FFFFFF:FFFFFFFFFFFFFFFFF:FFFFFFFFFFFFFFFFFFFFFFFFFFFFFFFFFFFFFFFFFFFFF:FFFFFFFFFF:FFFFFFFFFFFFFF
@A00805:71:HWVYNDRXX:2:1138:17626:14450/2
CTACTGTGTGCACTTCATCCTGGAGGCCGTTGCAGTGCAGCCTGGAGAGCAGCTTCTTAGTCCAGAAAGAAGGACAAATACCCCAAAAGCCATCAGCGAGG
+
FFFFFFFFFFFFFFFFFFFFFFFFFFFFFFFFFFFFFFF:FFFFFFFFFFFFFFFFFFFFFFFFFFFFFFFFFFFFFFFFFFFFFFFFFFFFFFFFFFFFF
@A00805:71:HWVYNDRXX:2:1138:16893:14685/2
CTACTGTGTGCACTTCATCCTGGAGGCCGTTGCAGTGCAGCCTGGAGAGCAGCTTCTTAGTCCAGAAAGAAGGACAAATACCCCAAAAGCCATCAGCGAGG
+
FFFFFFFFFFFFFFFFFFFFFFFFFFFFFFFFFFFFFFFFFFFFFFFFFFFFFFFFFFFFFFFFFFFFFF:FFFF,FFFFFFFFFFFFFFFFFFFFFFFFF
@A00805:71:HWVYNDRXX:1:1276:14977:10269/2
GACTTGTTTACGAAATGTCCACAAGGTCACCACCTGCTGAGCGCCATGGTGGGAGAGACTGTGAGGCGGCAGCTGGGGCCGGAGCCTTTGGAAGTCTGCGC
+
FFF:FFFFFFFFF:FFFFFFFFFFFFFFFFFFFFFFFFFFFFFFFFFFFFFFFFFFFFFFFFFFFFFFFFFFFFFFFFFFFFFFFF:FFFFF:FFFFFF,F
@A00805:71:HWVYNDRXX:1:2143:16071:20181/2
GACTTGTTTACGAAATGTCCACAAGGTCACCACCTGCTGAGCGCCATGGTGGGAGAGACTGTGAGGCGGCAGCTGGGGCCGGAGCCTTTGGAAGTCTGCGC
+
FFFFFFFFFFFFFFFFFFFFFFFFFFFFFFFFFFFFFFFFFFFFFF:FFFFFFFFFFFFFFFFFFFFFFFFFFFFFFFFFFFFFF:F:FFFFFF,FFFFFF
@A00805:71:HWVYNDRXX:1:2148:32895:3850/2
GGTCACCACCTGCTGAGCGCCATGGTGGGAGAGACTGTGAGGCGGCAGCTGGGGCCGGAGCCTTTGGAAGTCTGTGCCCTTGTGCCCTGCCTCCACCGAGC
+
:FFFFFFFFFFFFFFF:FFFFFFFFFFFFFFFFFFFFFFFFFFFFFFFFFFFFFFFFFFFFFFFFFFFFFFFFFFFFFFFFFFFFFFFFFFFFFFFFFFFF
@A00805:71:HWVYNDRXX:2:1130:29957:11757/2
GGTCACCACCTGCTGAGCGCCATGGTGGGAGAGACTGTGAGGCGGCAGCTGGGGCCGGAGCCTTTGGAAGTCTGTGCCCTTGTGCCCTGCCTCCACCGAGC
+
FFFFFFFFFFFFFFFFFFFFFF:FFFFFFFFFFFFFFFFFFFFFFFFFFFFFFFFFFFFFFFFFFFFFFFFFFFFFFFFFFFFFFFFFFFFFFFFFFFFFF
@A00805:71:HWVYNDRXX:1:1116:3115:27023/1
GCTCGGTGGAGGCAGGGCACAAGGGCGCAGACTTCCAAAGGCTCCGGCCCCAGCTGCCGCCTCACAGTCTCTCCCACCATGGCGCTCAGCAGGTGGTGACC
+
FFFFFFFFFFFFFFFFFFFFFFFFFFFFFFFFFFFFFFFFFFFFFFFFFFFFFFFFFFFFFFFFFFFFFFFFFFFFFFFFFFFFFFFFFFFFFFFFFFFFF
@A00805:71:HWVYNDRXX:1:2148:32895:3850/1
GCTCGGTGGAGGCAGGGCACAAGGGCACAGACTTCCAAAGGCTCCGGCCCCAGCTGCCGCCTCACAGTCTCTCCCACCATGGCGCTCAGCAGGTGGTGACC
+
FFFFFFFFFFFFFFFFFFFFFFFFFFFFFFFFFFFFFFFFFFFFFFFFFFFFFFFFFFFFFFFFFFFFFFFFFFFFFFFFFFFFFFFFFFFFFFFFFFFFF
@A00805:71:HWVYNDRXX:2:1130:29957:11757/1
GCTCGGTGGAGGCAGGGCACAAGGGCACAGACTTCCAAAGGCTCCGGCCCCAGCTGCCGCCTCACAGTCTCTCCCACCATGGCGCTCAGCAGGTGGTGACC
+
FFFFFFFFFFFFFFFFFFFFFFFFFFFFFFFFFFFFFFFFFFFFFFFFFFFFFFFFFFFFFFFFFFFFFFFFFFFFFFFFFFFFFFFFFFFFFFFFFFFFF
@A00805:71:HWVYNDRXX:1:2117:23619:27461/1
GGCTCGGTGGAGGCAGGGCACAAGGGCGCAGACTTCCAAAGGCTCCGGCCCCAGCTGCCGCCTCACAGTCTCTCCCACCATGGCGCTCAGCAGGTGGTGAC
+
FFFFFFFFFFFFFFFFFFFFFFFFFFFFFFFFFFFFFFFFFFFFFFFFFFFFFFFFFFFFFFFFFFFFFFFFFFFF:FFFFFFFFFFFFFFFFFFFFFFFF
@A00805:71:HWVYNDRXX:1:2117:23737:27539/1
GGCTCGGTGGAGGCAGGGCACAAGGGCGCAGACTTCCAAAGGCTCCGGCCCCAGCTGCCGCCTCACAGTCTCTCCCACCATGGCGCTCAGCAGGTGGTGAC
+
FFFFFFFFFFFFFFFFFFFFFFFFFFFFFFFFFFFFFFFFFFFFFFFFFFFFFFFFFFFFFFFFFFFFFFFFFFFFFFF:FFFFFFFFFFFFFFFFFFFFF
@A00805:71:HWVYNDRXX:1:2117:23565:27586/1
GGCTCGGTGGAGGCAGGGCACAAGGGCGCAGACTTCCAAAGGCTCCGGCCCCAGCTGCCGCCTCACAGTCTCTCCCACCATGGCGCTCAGCAGGTGGTGAC
+
FFFFFFFFFFFFFFFFFFFFFFFFFFFFFFFFFFFFFFFFFFFFFFFFFFFFFFFFFFFFFFFFFFFFFFFFFFFFFFFFFFFFFFFFFFFFFFFFFFFFF
@A00805:71:HWVYNDRXX:1:2112:24487:6793/2
GGGAGAGACTGTGAGGCGGCAGCTGGGGCCGGAGCCTTTGGAAGTCTGCGCCCTTGTGCCCTGCCTCCACCGAGCCAGCTTGGTCCCTATGGGCTTCCGCA
+
::FFFFFFFFFFFFFFFFFFFFFFF:FFFFFFFFFFF:FFFFFFFFFF:FFFFFFFFFFFFFFFFFFFFFFFFFFFFFFFFFFFFFFFFFFFFFFFFFFFF
@A00805:71:HWVYNDRXX:2:1226:18783:11725/2
GGGAGAGACTGTGAGGCGGCAGCTGGGGCCGGAGCCTTTGGAAGTCTGCGCCCTTGTGCCCTGCCTCCACCGAGCCAGCTTGGTCCCTATGGGCTTCCGCA
+
FFFFFFFFFFFFFFFFFFFFFFF:FFFFFFFFFFFF:,FFFFFFFFFFFFFFF:FFFFFFFFFFFFFFFFFFFFFFFFFFFFFFFFFFFFFFFFFFFFFFF
@A00805:71:HWVYNDRXX:1:2231:10384:4726/1
CGGCATGTGCGGAAGCCCATAGGGACCAAGCTGGCTCGGTGGAGGCAGGGCACAAGGGCGCAGACTTCCAAAGGCTCCGGCCCCAGCTGCCGCCTCACAGT
+
FFFFFFFFFFFFFFFFFF:FFFFFFFFFFFFFFFFFFFFFFFFFFFFFFFFFFFFFFFFFFFFFFFFFFFFFFFFFFFFFFFFFFFFFFFFFFFFFFFFFF
@A00805:71:HWVYNDRXX:1:2231:10836:5040/1
CGGCATGTGCGGAAGCCCATAGGGACCAAGCTGGCTCGGTGGAGGCAGGGCACAAGGGCGCAGACTTCCAAAGGCTCCGGCCCCAGCTGCCGCCTCACAGT
+
FFFFFFFFFFFFFFFFFFFFFFFFFFFFFFFFFFFFFFFFFFFFFFFFFFFFFFFFFFFFFFF:FFFFFFFFFFFFFFFFFFFFFFFFFFFFFFFFFFFFF
@A00805:71:HWVYNDRXX:1:2231:10963:5321/1
CGGCATGTGCGGAAGCCCATAGGGACCAAGCTGGCTCGGTGGAGGCAGGGCACAAGGGCGCAGACTTCCAAAGGCTCCGGCCCCAGCTGCCGCCTCACAGT
+
FFFFFFFFFFFFFFFFFFFFFFFFFFFFFFFFFFFFFFFFFFFFFFFFFFFFFFFFFFFFFFFFFFFFFFFFFFFFFFFFFFFFFFFFFFFFFFFFFFFFF
@A00805:71:HWVYNDRXX:2:2244:25545:11099/2
AGGAAGTCTGCGCCCTTGTGCCCTGCCTCCACCGAGCCAGCTTGGTCCCTATGGGCTTCCGCACATGCCGCGGGCGGCCAGGCAACGTGCGTGTCTCTGCC
+
FFFFFFFFFFFFFFFF:FFF:FFFFFFFFF:FFFFFFFFFFFFFFFFFFFFFFFFFFFFFFFFFFFFFFFFFFFFFFFFFFFFF:FF:FFFFFFF:FFFFF
@A00805:71:HWVYNDRXX:1:1173:24261:36401/2
AGTCTGTGCCCTTGTGCCCTGCCTCCACCGAGCCAGCTTGGTCCCTATGGGCTTCCGCACATGCCGCGGGCGGCCAGGCAACGTGCGTGTCTCTGCCATGT
+
FFFFFFFFFFFFF,FFFFFF:FFFFFFFFFF,,FFFF:FF:FFFFFFFF:FFF:FFFFFFFF:F,FFFFFFFFFF:FFFFFFFFFFF,FFF:FFFFFFFFF
@A00805:71:HWVYNDRXX:1:1222:8856:10473/2
CTGAGGCCTTCCAGAAAGCAGGAGCAGCTGTGCTGCACCCCATGTGGGTGACCAGGTCCTTTCTCCTGATAGTCACCTGCTGGTTGTTGCCAGGTTACAGC
+
FFFFFFFFFFFFFFF:FFF:FFFFFFFFFFFFFFFFFFFFFFFFFFFFFFFFFFFFFFFFFFFFFFFFFFFFFFFFFFFFFFFFFFFFFFFFFFFFFFFFF
@A00805:71:HWVYNDRXX:1:1176:22968:25175/2
CTTCCAGAAAGCAGGAGCAGCTGTGCTGCACCCCATGTGGGTGACCAGGTCCTTTCTCCTGATAGTCACCTGCTGGTTGTTGCCAGGTTACAGCTGCTCTT
+
FFFFFFFFFFFFFFFFFF:FFFFFFFFFFFFFFFF:FFFFFFFFFFFFFFFF:FFFFFFFFF:FFFFFFFFFFFFFFFF,FFFFFFFFFFFFFFFFFFFFF
@A00805:71:HWVYNDRXX:1:2160:9272:15796/2
CTTCCAGAAAGCAGGAGCAGCTGTGCTGCACCCCATGTGGGTGACCAGGTCCTTTCTCCTGATAGTCACCTGCTGGTTGTTGCCAGGTTACAGCTGCTCTT
+
FFFFFFFFFFFFFFFFFFFFFFFFFFFFFFFFFFFFFFFFFFFFFFFF:FFFFFFFFF:FFFFFFFFFFFFFFFFFFFFFFFFFFFFFFFFFFFFFFFFFF
@A00805:71:HWVYNDRXX:2:1129:10547:35603/2
CTTCCAGAAAGCAGGAGCAGCTGTGCTGCACCCCATGTGGGTGACCAGGTCCTTTCTCCTGATAGTCACCTGCTGGTTGTTGCCAGGTTACAGCTGCTCTT
+
FFFFFFFFFFFFFFFFFFFFFFFFFFFFFFFFF:FFFFFFFFFFFFFFFFFFFFFFFFFFFFFFFFFFFFFFFFFFF:FFFFFFFFFFFFFFFFFFFFFFF
@A00805:71:HWVYNDRXX:2:1222:18032:30874/2
CCAGAAAGCAGGAGCAGCTGTGCTGCACCCCATGTGGGTGACCAGGTCCTTTCTCCTGATAGTCACCTGCTGGGTGTTGCCAGGTTGCAGCTGCTCTTGCA
+
FF,FFFFFFFFFFFFFFFFFF:FFFFFFFFFF,FF,FFFFFFFFFFFFFFFFF:FFFFFF:FFFFFF,::,FF,FFFFFFFFFFFFFFFFFFFF,FF:FFF
@A00805:71:HWVYNDRXX:2:1166:24379:28714/2
AGAAAGCAGGAGCAGCTGTGCTGCACCCCATGTGGGTGACCAGGTCCTTTCTCCTGATAGTCACCTGCTGGTTGTTGCCAGGTTACAGCTGCTCTTGCATC
+
FFFFFFFFFFFFFFFFFFFFFFFFFFFFFF:FFFFFFFFFFFFFFFFF:FFFFF:FFFFFFFFFFFFFFFFFFFFFFFFFFFFFFFFFFFFFFFFFFFFFF
@A00805:71:HWVYNDRXX:2:1274:22001:14794/2
AGAAAGCAGGAGCAGCTGTGCTGCACCCCATGTGGGTGACCAGGTCCTTTCTCCTGATAGTCACCTGCTGGTTGTTGCCAGGTTACAGCTGCTCTTGCATC
+
FFFFFFFFFFFFFFFFFFFFFFFFFFFFFFFFFFFFFFFFFFFFFFFFFFFFFFFFFFFFFFFFFFFFFFFFFFFFFFFFFFFFFFFFFFFFFFFFFFFFF
@A00805:71:HWVYNDRXX:1:1233:31964:20369/2
GTGGGTGACCAGGTCCTTTCTCCTGATAGTCACCTGCTGGTTGTTGCCAGGTTGCAGCTGCTCTTGCATCTGGGCCAGAAGTCCTCCCTCCTGCAGGCTGG
+
FFFFFFFFFFFFFFFFFFFFFFFFFFFFFFFFFFFFFFFF:FFFFFFFFFFFFFFFFFFFFFFFFFFFFFFFFFFFFFFFFFFFFFF:FFFFFFFFFFFFF
@A00805:71:HWVYNDRXX:1:2107:30110:17691/2
GTGGGTGACCAGGTCCTTTCTCCTGATAGTCACCTGCTGGTTGTTGCCAGGTTGCAGCTGCTCTTGCATCTGGGCCAGAAGTCCTCCCTCCTGCAGGCTGG
+
FFFFFFFFFF:FFFFFFFFFFFFFFFFFFFFFFFFFFFFFFFFFFFFFFFFFFFFFFFFFFFFFFFFFFFFFFFFFFFFF,FFFFFFFFFFFF:FFFFFFF
@A00805:71:HWVYNDRXX:2:1166:24379:28714/1
ACCCGGCCTGCAGGAGGGAGGACTTCTGGCCCAGATGCAAGAGCAGCTGTAACCTGGCAACAACCAGCAGGTGACTATCAGGAGAAAGGACCTGGTCACCC
+
FFFFFFFFFFF:FFFFFFFFFFFFFFFFFFFFFFFFFFFFFFFFFFFFFFFFFFFFFFFFFFFFFFFFFFFFFFFFFFFFFFFFFFFFFFFFFFFFFFFFF
@A00805:71:HWVYNDRXX:2:1274:22001:14794/1
ACCCGGCCTGCAGGAGGGAGGACTTCTGGCCCAGATGCAAGAGCAGCTGTAACCTGGCAACAACCAGCAGGTGACTATCAGGAGAAAGGACCTGGTCACCC
+
FFFFFFFFFFFFFFFFFFFFFFFF:FFFFFFF:FFFFFFFF:FFFFFFFFFFFFFFFFFFFFFFFFFFFFFFFFFFFFFFFFFFFFFFFFFFFFFFFFFFF
@A00805:71:HWVYNDRXX:2:2244:25545:11099/1
TCCCAGCCTGCAGGAGGGAGGACTTCTGGCCCAGATGCAAGAGCAGCTGTAACCTGGCAACAACCAGCAGGTGACTATCAGGAGAAAGGACCTGGTCACCC
+
FFFFFFFFFFFFFFFFFFFFFFFFFFFFFFFFFF:FFFFFFFFFFFFFF:FFFFFFFFFFFFFFFFFFFFFFFFFF:FFFFF:FFFFFFFFFFFFFFFFFF
@A00805:71:HWVYNDRXX:2:1278:7139:35399/1
ACACCCAGCCTGCAGGAGGGAGGACTTCTGGCCCAGATGCAAGAGCAGCTGTAACCTGGCAACAACCAGCAGGTGACTATCAGGAGAAAGGACCTGGTCAC
+
FFFFFFFFFFFFFFFFF:FFFFFFFFFFFFFFFFFFFFFFFF:FFFFFFFFFFFFFFFFFFFFFFFFF:FFFFFFFFFFFF,FFFFFFFFFFFFFFF:FFF
@A00805:71:HWVYNDRXX:1:1109:25491:30013/1
GGGCCAACAGCCAGCCTGCAGGAGGGAGGACTTCTGGCCCAGATGCAAGAGCAGCTGCAACCTGGCAACAACCAGCAGGTGACTATCAGGAGAAAGGACCT
+
FFFFFFFFFFFFFFFFFFFFFFFFFFFFFFFFFFFFFFFFFFFFFFFFFFFFFFFFFFFFFFFFFFFFFFFFFFFFFFFFFFFFFFFFFFFFFFFFFFFFF
@A00805:71:HWVYNDRXX:1:1109:25491:30013/2
GACCAGGTCCTTTCTCCTGATAGTCACCTGCTGGTTGTTGCCAGGTTGCAGCTGCTCTTGCATCTGGGCCAGAAGTCCTCCCTCCTGCAGGCTGGCTGTTG
+
FFFFFFFFFFFF:FFFFFFFFFFFFFFFFFFFFFFFFFFFFFFFFFFFFFFFFFFFFFFFFFFFFFFFFFFFFFFFFFFFFFFFFFFFFFFFFFFFFFFFF
@A00805:71:HWVYNDRXX:2:1168:21983:20275/2
GTCCTTTCTCCTGATAGTCACCTGCTGGTTGTTGCCAGGTTACAGCTGCTCTTGCATCTGGGCCAGAAGTCCTCCCTCCTGCAGGCTGGGTGTTGGCCCCT
+
FFFFFFFFFFFFFFFFFFFFFFFFFFFFFFFFFFFFFFFFFFFFFFFFFFF:FFFFFFFFFFFFFFFFFFFFFFFFFFFFFFFFFF:FFFFFFFFFFFFFF
@A00805:71:HWVYNDRXX:2:1168:22073:20306/2
GTCCTTTCTCCTGATAGTCACCTGCTGGTTGTTGCCAGGTTACAGCTGCTCTTGCATCTGGGCCAGAAGTCCTCCCTCCTGCAGGCTGGGTGTTGGCCCCT
+
FFFFFFFFFFFFFFFFFFFFFFFFFFFFF:F:FFFFFFFFFFFFFFFFFFFFFFFFFFFFFFFFFFFFFFFFFFFFFFFFFFFFFFFFFF,FFFFFFFFFF
@A00805:71:HWVYNDRXX:2:2133:5484:16000/1
CACCTTCTACTGCAGGACAGCAGAGGGGCCAACACCCAGCCTGCAGGAGGGAGGACTTCTGGCCCAGATGCAAGAGCAGCTGTAACCTGGCAACAACCAGC
+
FFFFFFFFFFFFFFFFFFFFF:FFFFFFFFFFFFFFFFFFFFFFFFFFFFFFFFFFFFFFFFFFFFFFFFFFFFFFFFFFFFFFFFFFFFFFFFFFFFFFF
@A00805:71:HWVYNDRXX:2:2174:25753:33035/1
CACCTTCTACTGCAGGACAGCAGAGGGGCCAACACCCAGCCTGCAGGAGGGAGGACTTCTGGCCCAGATGCAAGAGCAGCTGTAACCTGGCAACAACCAGC
+
FFFFFFFF:FFFFFFFFFF:F,FFFFFFF:FFF:F:FFFFFFFFFFFFFFFFFFFFFFFFFFFFFFFFFFFFFFFFFFF:FFFFFFFFFFFFFFFFFFFFF
@A00805:71:HWVYNDRXX:2:2131:12744:10911/1
CACGGCACCTTCTACTGCAGGACAGCAGAGGGGCCAACACCCAGCCTGCAGGAGGGAGGACTTCTGGCCCAGAAGCAAGAGCAGCTGTAACCTGGCAACAA
+
FFFFF,FF,F::FF:F,,F::FFF:FF,F:F,,FFFFFF:FFF,FFF:FFFF:F:FF,:FFFFF::,,F,:,F,FFFFFFF,FFF:FFFFFF:FFFFFFFF
@A00805:71:HWVYNDRXX:2:2131:12662:10989/1
CACGGCACCTTCTACTGCAGGACAGCAGAGGGGCCAACACCCAGCCTGCAGGAGGGAGGACTTCTGGCCCAGATGCAAGAGCAGCTGTAACCTGGCAACAA
+
FFFFFFFFFFFFFFFFFFFFFFF:FFFFFFFFFFFFFFFFFFFFFFFFFFFFFFFFFFFFFFFFFFFFFFFFFFFFFFF:FFFFFFFFFFFFFFFFFFFFF
@A00805:71:HWVYNDRXX:1:1147:13639:28463/1
CTGCTCACGGCACCTTCTACTGCAGGACAGCAGAGGGGCCAACACCCAGCCTGCAGGAGGGAGGACTTCTGGCCCAGATGCAAGAGCAGCTGTAACCTGGC
+
FFFFFFFFFFFFFFFFFFFFFFFFFFFFFFFF:FFFFFFFFFFFFFFFFFFFFFFFFFFFFFFFFFFFFFFFFFFFFFFFFFFFFFFFFFFFFFFFFFFFF
@A00805:71:HWVYNDRXX:1:1233:25075:5525/2
CCAGGTTACAGCTGCTCTTGCATCTGGGCCAGAAGTCCTCCCTCCTGCAGGCTGGGTGTTGGCCCCTCTGCTGTCCTGCAGTAGAAGGTGCCGTGAGCAGG
+
FFFFFFFFFFFFFFFFFFFFFFFFFFFFFFFFFFFFFFFFFFFFFFFFFFFFFFFFFFFFFFFFFFFFFFFFFFFFFFFFFFFFFFFFFFFFFFFFFFFFF
@A00805:71:HWVYNDRXX:1:2269:3893:19225/2
CCAGGTTACAGCTGCTCTTGCATCTGGGCCAGAAGTCCTCCCTCCTGCAGGCTGGGTGTTGGCCCCTCTGCTGTCCTGCAGTAGAAGGTGCCGTGAGCAGG
+
FFFFFFFFFFFFFFFFFFFFFFFFFFFFFFFFFFFFFFFFFFFFFFFFFFFFFFFFFFFFFFFFFFFFFFFFFFFFFFFFFFFFFFFFFFFFFFFFFFFFF
@A00805:71:HWVYNDRXX:2:1173:22354:35509/2
CCAGGTTACAGCTGCTCTTGCATCTGGGCCAGAAGTCCTCCCTCCTGCAGGCTGGGTGTTGGCCCCTCTGCTGTCCTGCAGTAGAAGGTGCCGTGAGCAGG
+
FFFFFFFFFFFFFFFFFFFFFFFFFFFFFFFFFFFFFFFFFFFFFFFFFFFFFFFFFFFFFFFFFFFFFFFFFFFFFFFFFFFFFFFFFFFFFFFFFFFFF
@A00805:71:HWVYNDRXX:2:1173:22408:35571/2
CCAGGTTACAGCTGCTCTTGCATCTGGGCCAGAAGTCCTCCCTCCTGCAGGCTGGGTGTTGGCCCCTCTGCTGTCCTGCAGTAGAAGGTGCCGTGAGCAGG
+
FFFFFFFFFFFFFFFFFFFFFFFFFFFFFFFFFFFFFFFFFFFFFFFFFFFF,FFFFFFFFFFFFFFFFFFFFFFFFFFFFFFFFFFFFFFFFFFFFFFFF
@A00805:71:HWVYNDRXX:2:1173:23276:35634/2
CCAGGTTACAGCTGCTCTTGCATCTGGGCCAGAAGTCCTCCCTCCTGCAGGCTGGGTGTTGGCCCCTCTGCTGTCCTGCAGTAGAAGGTGCCGTGAGCAGG
+
FFFFFFFFFFFFFFFFFFFFFFFFFFFFFFFFFFFFFFFFFFFFFFFFFFFFFFFFFFFFFFFFFFFFFFFFFFFFFFFFFFFFFFFFFFFFFFFFFFFFF
@A00805:71:HWVYNDRXX:2:2243:11939:25582/2
CCAGGTTACAGCTGCTCTTGCATCTGGGCCAGAAGTCCTCCCTCCTGCAGGCTGGGTGTTGGCCCCTCTGCTGTCCTGCAGTAGAAGGTGCCGTGAGCAGG
+
FFFFFFFFFFFFFFFFFFFFFFFFFFFFFFFFFFFFFFFFFFFFFFFFFFFFFFFFFFF:FFFFFFFFFFFFFFFFFFFFFFFFFFFFFFFFFFFFFFFFF
