# Supplementary material for: Allele-specific quantitation of ATXN3 and HTT transcripts in polyQ disease models
Source: BMC Biol. 2023 Feb 1;21:17. doi: 10.1186/s12915-023-01515-3 (PMC9893648; doi:10.1186/s12915-023-01515-3)
Supplement: Supplementary file 12 — Additional file 12 Selected reads from RNA-Seq analysis. Reads covering HTT SNPs of interest in each sample (3 samples from HD iPSCs—iH222HD and 3 samples from HD NSCs—nH222HD) selected from aligned bam files (samtools view) and converted to the fastq format (samtools fastq). [file 12915_2023_1515_MOESM12_ESM.zip › iH222HD2_S6_selected_reads.fastq]

@A00805:71:HWVYNDRXX:2:1275:5330:20181/1
ACCGAGAGGACAGGACAATGACACAGGGCAAGACAAAGAATATCAAAGCGCAGACTTCACTCATCTGGGCCAGGAGATGGGGACAGGATATAGGAATAGCA
+
F:F:F,FFFF,F,:F,FF:FF:FFF,FFF:F,F:,FF,FF,F,FFFF,,,FF:F:,F:,FF,FF:,F::F:,,FF,FF,FFFFF,,,F,FF,:FFF,F,FF
@A00805:71:HWVYNDRXX:2:1121:9706:25160/1
AGTGGATGAGGGAGCAGGCGTGGGTCACAAACTCTGTGGAGGAGACCACGCTCCAGAGGCCAGGCAGCTGCAGGGCCAGGCAGCAGCAGTCCAGCCCTGCC
+
FFFFFFFFFFFFFFFFFFFFFFFFFFFFFFFFFFFFFFFFFFFFFFFFFFFFFFFFFFFFFFFFFFFFFFFFFFFFFFFFFFFFFFFFFFFFFFFFFFFFF
@A00805:71:HWVYNDRXX:2:2108:13738:11381/1
AGTGGATGAGGGAGCAGGCGTGGGTCACAAACTCTGTGGAGGAGACCACGCTCCAGAGGCCAGGCAGCTGCAGGGCCAGGCAGCAGCAGTCCAGCCCTGCC
+
FFFFFFFF:FFFFFFFFFF:FFFFFFFFFFFFFFFFFFFFFFFFFF:FFFF:FFFFFFFFFFFFFFFFFFFFFFFFFFFFFFFFFFFFFFFFFFFFFFFFF
@A00805:71:HWVYNDRXX:2:2242:21034:27524/1
CAGTAGATGAGGGAGCAGGCGTGGGTCACAAACTCTGTGGAGGAGACCACGCTCCAGAGGCCAGGCAGCTGCAGGGCCAGGCAGCAGCAGTCCAGCCCTGC
+
FFFFFFFFFFFFFFFFFFFFFFFFFFFFFFFFFFFFFFFFFFFFFFFFFFFFFFFFFFFFFFFFFFFFFFFFFFFFFFFFFFFFFFFFFFFFFFFFFFFFF
@A00805:71:HWVYNDRXX:2:1173:18394:10363/1
CACAGTAGATGAGGGAGCAGGCGTGGGTCACAAACTCTGTGGAGGAGACCACGCTCCAGAGGCCAGGCAGCTGCAGGGCCAGGCAGCAGCAGTCCAGCCCT
+
FFFFF:FFFFFFFFFFFFFFFFFFFFFFFFFFFFFFFFFFFFFFFFFFFFFFFFFFFFFFFFFFFFFFFFFFFFFFFFFFFFFFFFFFFFFFFFFFFFFFF
@A00805:71:HWVYNDRXX:2:1167:12391:15248/1
GCACAGTAGATGAGGGAGCAGGCGTGGGTCACAAACTCTGTGGAGGAGACCACGCTCCAGAGGCCAGGCAGCTGCAGGGCCAGGCAGCAGCAGTCCAGCCC
+
FFFFFFFFFFFFFFFFFFFFFFFFFFFFFFFFFFFFFFFFFFFFFFFFFFFFFFFFFFFFFFFFFFFFFFFFFFFFFFFFFFFFFFFFFFFFFFFFFFFFF
@A00805:71:HWVYNDRXX:2:2250:14986:36652/2
GGCTGGACTGCTGCTGCCTGGCCCTGCAGCTGCCTGGCCTCTGGAGCGTGGTCTCCTCCACAGAGTTTGTGACCCACGCCTGCTCCCTCATCTACTGTGTG
+
FFFFFFFFFFFFFFFFFFFFFFFFFFFFFFFFFFFFFFFFFFFFFFFFFFFFFFFFFFFFFFFFFFFFFFFFFFFFFFFFFFFFFFFFFFFFFFFFFFFFF
@A00805:71:HWVYNDRXX:1:1106:15854:22686/1
CACACAGTGGATGAGGGAGCAGGCGTGGGTCACAAACTCTGTGGAGGAGACCACGCTCCAGAGGCCAGGCAGCTGCAGGGCCAGGCAGCAGCAGTCCAGCC
+
FFFFFFFFFFFFFFFFFFFFFFFFFFFFFFF,FFFFFFF:FFFFFFFFFFFFFFFFFFFFFF:FFFFFFFFFFFFFFF:FFFFFFFFFFFFFFFFFFFFFF
@A00805:71:HWVYNDRXX:2:1269:15212:5885/1
GACACAGTGGATGAGGGAGCAGGCGTGGGTCACAAACTCTGTGGAGGAGACCACGCTCCAGAGGCCAGGCAGCTGCAGGGCCAGGCAGCAGCAGTCCAGCC
+
FFFFFFFFFFFFFFFFFFFFFFFFFFFFFFFFFFFFFFFFFFFFFFFFFFFFFFFFFFFFFFFFFFFFFFFFFFFFFFFFFFFFFFFFFFFFFFFFFFFFF
@A00805:71:HWVYNDRXX:2:2217:18557:34350/1
GTGCACACAGTGGATGAGGGAGCAGGCGTGGGTCACAAACTCTGTGGAGGAGACCACGCTCCAGAGGCCAGGCAGCTGCAGGGCCAGGCAGCAGCAGTCCA
+
FFFFFFFF:FFFFFFFFFFFFFFFFFFFFFFFFFFFFFFFFFFFFFFFFFFFFFFFFFFFFFFFFFFFFFFFFFFFFFFFFFFFFFFFFFFFFFFFFFFFF
@A00805:71:HWVYNDRXX:1:2231:8594:15217/1
TCCAGGATGAAGTGCACACAGTGGATGAGGGAGCAGGCGTGGGTCACAAACTCTGTGGAGGAGACCACGCTCCAGAGGCCAGGCAGCTGCAGGGCCAGGCA
+
FFFFFFFFFFFFFFFFFFFFFFFFFFFFFFFFFFFFFFFFFFFFFFFFFFFFFFFFFFFFFFFFFFFFFFFFFFFFFFFFFFFFFFFFFFFFFFFFFFFFF
@A00805:71:HWVYNDRXX:1:1233:19226:26021/1
CTCCAGGATGAAGTGCACACAGTAGATGAGGGAGCAGGCGTGGGTCACAAACTCTGTGGAGGAGACCACGCTCCAGAGGCCAGGCAGCTGCAGGGCCAGGC
+
FFFFFFFFFFF:FFFFFFFFFFFFFFFFFFFFFFFFFFFFFFFFFFFFFFFFFFFFFFFFFFFFFFFFFFFFFFFFFFFFFFFFFFFFFFFFFFFFFFFFF
@A00805:71:HWVYNDRXX:1:2263:15854:2581/1
CTCCAGGATGAAGTGCACACAGTGGATGAGGGAGCAGGCGTGGGTCACAAACTCTGTGGAGGAGACCACGCTCCAGAGGCCAGGCAGCTGCAGGGCCAGGC
+
FFFFFFFFFFFFFFFFFFFFFFFFFFFFFFFFFFFFFFFFFFFFFFFFFFFFFFFFFFFFFFFFFFFFFFFFFFFFFFFFFFFFFFFFFFFFFFFFFFFFF
@A00805:71:HWVYNDRXX:2:2108:3577:3865/1
CTCCAGGATGAAGTGCACACAGTAGATGAGGGAGCAGGCGTGGGTCACAAACTCTGTGGAGGAGACCACGCTCCAGAGGCCAGGCAGCTGCAGGGCCAGGC
+
FFFFFFFFFFF:FFFFFFFFFFFFFFFFFFFFFFFFFFFFFFFFFFFFFFFFFFFFFFFFFFFFFFFFFFFFFFFFFFFFFFFFFFFFFFFFFFFFFFFFF
@A00805:71:HWVYNDRXX:2:2108:3577:3897/1
CTCCAGGATGAAGTGCACACAGTAGATGAGGGAGCAGGCGTGGGTCACAAACTCTGTGGAGGAGACCACGCTCCAGAGGCCAGGCAGCTGCAGGGCCAGGC
+
FFFFFFFFFFF:FFFFFFFFFFFFFF:FFFFFFFFFFFFFFFFFFFFFFFFFFFFFFFFFFFFFFFFFFFFFFFFFFFFFFFFFFFFFFFF:FFFFFFFFF
@A00805:71:HWVYNDRXX:1:1253:16893:5321/1
GGCCTCCAGGATGAAGTGCACACAGTGGATGAGGGAGCAGGCGTGGGTCACAAACTCTGTGGAGGAGACCACGCTCCAGAGGCCAGGCAGCTGCAGGGCCA
+
FFFFFFFFFFFFFFFFFFFFFFFFFFFFFFFFFFFFFFFFFFFFFFFFFFFFFFFFFFFFFFFFFFFFFFFFFFFFFFFFFFFFFFFFFFFFFFFFFFFFF
@A00805:71:HWVYNDRXX:2:1221:30906:32315/1
ACGGGGACTCACCGGCCTCCAGGATGAAGTGCACACAGTGGATGAGGGAGCGGGCGTGGGTCACAAACTCTGTGGAGGAGACCACGCTCCAGAGGCCAGGC
+
FFFFFFFFFFFFFFFFFFFFFFFFFFF,FFFFFFFFFFFFFFFFFFFFFFFFFFFFFFFFFFFFFFFFFFFFFFFFFFFFFFFFFFFFFFFFFFFFFFFFF
@A00805:71:HWVYNDRXX:2:2273:31069:12931/1
GCTCTCCAGGCTGCACTGCAACGGCCTCCAGGATGAAGTGCACACAGTAGATGAGGGAGCAGGCGTGGGTCACAAACTCTGTGGAGGAGACCACGCTCCAG
+
FFFFFFFFFFFFFFFFFFFF,FFFFFFFF:FF:FF:,FFFFFFFFFF,FFF:FFFFFFFF,FFFFFFFFFFFFFFFFFFFFFFFFFFFFFFFFFFFFFFFF
@A00805:71:HWVYNDRXX:2:1275:1000:6136/2
GGTCTCCTCCACAGAGTTTGTGACCCACGCCTGCTCCCTCATCTACTGTGTGCACTTCATCCTGGAGGCCGTTGCAGTGCAGCCTGGAGAGCAGCTTCTTA
+
FFFFFFFFFFFFFF:FF:FFFFFFFFFFFFFFFFFFFFFFFFFFFFFFFFFFFFFFFFFFFFFFFFFFFFFFFFF:FFFFFFFFFFFFFFFFFFFFFFFFF
@A00805:71:HWVYNDRXX:2:2169:2220:5118/2
GTCTCCTCCACAGAGTTTGTGACCCACGCCTGCTCCCTCATCCACTGTGTGCACTTCATCCTGGAGGCCGTTGCAGTGCAGCCTGGAGAGCAGCTTCTTAG
+
FFFFFFFFFFFFFFFFFFFFFFFFFFFFFFFFFFFFFFFFFFFFFFFFFFFFFFFFFFF:FFFFFFFFFFFFFFFF:FFFFFFFFFFFFFFFFFFFFFFFF
@A00805:71:HWVYNDRXX:2:2169:2365:5462/2
GTCTCCTCCACAGAGTTTGTGACCCACGCCTGCTCCCTCATCCACTGTGTGCACTTCATCCTGGAGGCCGTTGCAGTGCAGCCTGGAGAGCAGCTTCTTAG
+
FFFFFFFFFFFFFFFFFFFFF:FFFFFFFFFFFFFFFFFFFFFFFFFFFFFFFFFFFFFFFFFFFFFFFFFFFFFFFFFFFFFFFFFFFFFFFFFFFFFFF
@A00805:71:HWVYNDRXX:2:2169:2437:5494/2
GTCTCCTCCACAGAGTTTGTGACCCACGCCTGCTCCCTCATCCACTGTGTGCACTTCATCCTGGAGGCCGTTGCAGTGCAGCCTGGAGAGCAGCTTCTTAG
+
FFFFFF:FFFFFFFFFF:FFFFF:FFFFFFFFFFFFFFFFFFFFFFF:F,FFF:FFFF,:F:FFFFFFFFFFF:FFFFF:FFFFFFFFFFFFFFFFFFFFF
@A00805:71:HWVYNDRXX:2:2169:2428:5509/2
GTCTCCTCCACAGAGTTTGTGACCCACGCCTGCTCCCTCATCCACTGTGTGCACTTCATCCTGGAGGCCGTTGCAGTGCAGCCTGGAGAGCAGCTTCTTAG
+
FFFFFFFFFFFFFFFFFFFFFFFFFFFFFFFFFFFFFFFFFFFFFFFFFFFFFFFFFFFFFFFFFFFFFF:FFFFFFFFFFFFFFFFFFF:FFFFFFFFFF
@A00805:71:HWVYNDRXX:1:2149:23547:24330/1
TTCTTTCTGGACTAAGAAGCTGCTCTCCAGGCTGCACTGCAACGGCCTCCAGGATGAAGTGCACACAGTGGATGAGGGAGCAGGCGTGGGTCACAAACTCT
+
FFFFFFFFFFFFFFFFFFFFFFFFFFFFFFFFFFFFFFFFFFFFFFFFFFFFFFFFFFFFFFFFFF:FFFFFFFFFFF:FFFFFFFFFFFFFFFFFFFFFF
@A00805:71:HWVYNDRXX:2:1247:30210:1705/1
CTTCTTTCTGGACTAAGAAGCTGCTCTCCAGGCTGCACTGCAACGGCCTCCAGGATGAAGTGCACACAGTAGATGAGGGAGCAGGCGTGGGTCACAAACTC
+
FFFFFFFFFFFFFFFFFFFFFFFFFFFFFFFFFFFFFFFFFFFFFFFFFFFFFFFFFF,FFFFFFFFFF:FFF:FFFFFFFFFFFFFFFFFFFFFFFFFFF
@A00805:71:HWVYNDRXX:2:1247:29288:1767/1
CTTCTTTCTGGACTAAGAAGCTGCTCTCCAGGCTGCACTGCAACGGCCTCCAGGATGAAGTGCACACAGTAGATGAGGGAGCAGGCGTGGGTCACAAACTC
+
FFFFFFFFFFFFFFFFFFFFFFFFFFFFFFFFFFFFFFFFFFFFFFFFFFFFFFFFFFFFFFFFFFFFFFFFFFFFFFFFFFFFFFFFFFFFFFFFFFFFF
@A00805:71:HWVYNDRXX:2:1247:29613:1986/1
CTTCTTTCTGGACTAAGAAGCTGCTCTCCAGGCTGCACTGCAACGGCCTCCAGGATGAAGTGCACACAGTAGATGAGGGAGCAGGCGTGGGTCACAAACTC
+
FFFFFFFFFFFFFFFFFFFFFFFFFFFFFFFFFFFFFFFFFFFFFFFFFFFFFFFFFFFFFFFFFFFFFFFFF:FFFFFFFFFFFFFFFFFFFFFFFFFFF
@A00805:71:HWVYNDRXX:1:1104:11451:23015/2
GTTTGTGACCCACGCCTGCTCCCTCATCCACTGTGTGCACTTCATCCTGGAGGCCGTTGCAGTGCAGCCTGGAGAGCAGCTTCTTAGTCCAGAAAGAAGGA
+
:FFFFFFFFFFFFFFFFFFFFFFFFFFFFFFFFFFFFFFFFFFFFFFFFFFFFFFFFFFFFFFFFFFFFFFFFFFFFFFFFFFFFFFFFFFFFFFFFFF:F
@A00805:71:HWVYNDRXX:2:1141:27679:34867/2
GTTTGTGACCCACGCCTGCTCCCTCATCCACTGTGTGCACTTCATCCTGGAGGCCGTTGCAGTGCAGCCTGGAGAGCAGCTTCTTAGTCCAGAAAGAAGGA
+
FFFFFFFF:FFFFFFFFFFFFFFFFFFFFFFFFFFFFFFFFFFFFFFFFFFFFFFFFFFFFFFFFFFFFFFFFFFFFFFFFFFFFFFFFFFFF:FFFFFFF
@A00805:71:HWVYNDRXX:2:1144:16767:7138/2
GTTTGTGACCCACGCCTGCTCCCTCATCCACTGTGTGCACTTCATCCTGGAGGCCGTTGCAGTGCAGCCTGGAGAGCAGCTTCTTAGTCCAGAAAGAAGGA
+
FFFFFFFFFFFFFFFFFFFFFFFFFFFFFFFFFFFFFFFFFFFFFFFFFFFFFFFFFFFFFFFFFFFFFFFFFFFFFFFFFFFFFFFFFFFFFFFFFFFFF
@A00805:71:HWVYNDRXX:2:2256:13829:6558/2
GTTTGTGACCCACGCCTGCTCCCTCATCCACTGTGTGCACTTCATCCTGGAGGCCGTTGCAGTGCAGCCTGGAGAGCAGCTTCTTAGTCCAGAAAGAAGGA
+
FFFFFFFFFFFFFFFFFFFFFFFFFFFFFFFFFFFFFFFFFFFFFFFFFFFFFFFFFFFFFFFFFFFFFFFFFFFFFFFFFFFFFFFFFFFFFFFFFFFFF
@A00805:71:HWVYNDRXX:2:1236:31982:1141/1
TCCTTCTTTCTGGACTAAGAAGCTGCTCTCCAGGCTGCACTGCAACGGCCTCCAGGATGAAGTGCACACAGTAGATGAGGGAGCAGGCGTGGGTCACAAAC
+
FFFFFFFFFFFFFFFFFFFFFFFFFFFFFFFFFFFFFFFFFFFFFFFFFFFFFFFFFFFFFFFFFFFFFFFFFFFFFFFFFFFFFFFFFFFFFFFFFFFFF
@A00805:71:HWVYNDRXX:2:2141:32090:13510/1
CCCTTCTTTCTGGACTAAGAAGCTGCTCTCCAGGCTGCACTGCAACGGCCTCCAGGATGAAGTGCACACAGTGGATGAGGGAGCAGGCGTGGGTCACAAAC
+
FFFFFFFFFFFFFFFFFFFFFFFFFFFFFFFFFFFFFFFFFFFFFFFFFFFFFFFFFFFFFFFFFFFFFFFFFFFFFFFFFFFFFFFFFFFFFFFFFFFFF
@A00805:71:HWVYNDRXX:1:1232:31973:10363/1
GTCCTTCTTTCTGGACTAAGAAGCTGCTCTCCAGGCTGCACTGCAACGGCCTCCAGGATGAAGTGCACACAGTGGATGAGGGAGCAGGCGTGGGTCACAAA
+
:FFFFFFFFFFFFFFFFFFFFFFFFFFFFFFFFFFFFFFFFFFFFFFFFFFFFFFFFF:FFFFFFFFFFFFFFFFFFFFFFFFFFFFFFFFFFFFFFFFFF
@A00805:71:HWVYNDRXX:1:1240:1045:4366/1
GTCCTTCTTTCTGGACTAAGAAGCTGCTCTCCAGGCTGCACTGCAACGGCCTCCAGGATGAAGTGCACACAGTGGATGAGGGAGCAGGCGTGGGTCACAAA
+
FFFFFFF,FFFFFFFF,FF::F:F:FFFFFFFFFFFF:FFFFFFFFFF:FFFFFFFF:,FFFFFFFFFFFFF,FFFFF,FFFFFFFFFF::FFFFFFFFFF
@A00805:71:HWVYNDRXX:2:1101:27199:35571/2
GTGACCCACGCCTGCTCCCTCATCCACTGTGTGCACTTCATCCTGGAGGCCGTTGCAGTGCAGCCTGGAGAGCAGCTTCTTAGTCCAGAAAGAAGGACAAA
+
FFFFFFFFFFFFFFFFFFFFFFFFFFFFFFFFFFFFFFFFFFFFFFFFFFFFFFFFFFFFFFFFFFFFFFFFFFFFFFFFFFFFFFFFFFFFFFFFFFFFF
@A00805:71:HWVYNDRXX:2:1202:23529:4633/2
GTGACCCACGCCTGCTCCCTCATCCACTGTGTGCACTTCATCCTGGAGGCCGTTGCAGTGCAGCCTGGAGAGCAGCTTCTTAGTCCAGAAAGAAGGACAAA
+
FFFFFFFFFFFFFFFFFFFFFFFFFFFFFFFFFFFFFFFFFFFFFFFFFFFFFFFFFFFFFFFFFFFFFFFFFFFFFFFFFFFFFFFFFFFFFFFFFFFFF
@A00805:71:HWVYNDRXX:2:2272:6542:29042/2
GACCCACGCCTGCTCCCTCATCCACTGTGTGCACTTCATCCTGGAGGCCGTTGCAGTGCAGCCTGGAGAGCAGCTTCTTAGTCCAGAAAGAAGGACAAATA
+
FFFFFFFFFFFFFFFFFFFFFFFFFFFFFFFFFFFFFFFFFFFFFFFFFFFFFFFFFFFFFFFFFFFFFFFFFFFFFFFFFFFFFFFFFFFFFFFFFFFFF
@A00805:71:HWVYNDRXX:1:2168:6614:3270/1
GGTATTTGTCCTTCTTTCTGGACTAAGAAGCTGCTCTCCAGGCTGCACTGCAACGGCCTCCAGGATGAAGTGCACACAGTGGATGAGGGAGCAGGCGTGGG
+
FFFFFFFFFFFFFFFFFFFFFFF:FFFFFFFFFFFFFFFFFFFFFFFFFFFFFFFFFFFFFFFFFFFFFFFFFFFFFFFFFFFFFFFFFFFFFFFFFFFFF
@A00805:71:HWVYNDRXX:1:2168:6623:3286/1
GGTATTTGTCCTTCTTTCTGGACTAAGAAGCTGCTCTCCAGGCTGCACTGCAACGGCCTCCAGGATGAAGTGCACACAGTGGATGAGGGAGCAGGCGTGGG
+
FFFFFFFFFFFFFFFFFFFFFFFFFFFFFFFFFFFFFFFFFFFFFFFFFFFFFFFFFFFFFFFFFFFFFFFFFFF:FFFFFFFFFFFFFFFFFFFFFFFFF
@A00805:71:HWVYNDRXX:2:1177:20338:20087/1
GGGTATTTGTCCTTCTTTCTGGACTAAGAAGCTGCTCTCCAGGCTGCACTGCAACGGCCTCCAGGATGAAGTGCACACAGTGGATGAGGGAGCAGGCGTGG
+
FFFFFFFFFFFFFFFFFFFFFFFFFFFFFFFFFFFFFFFFFFFFFFFFFFFFFFFFFFFFFFFFFFFFFFFFFFFFFFFFFFFFFFFFFFFFFFFFFFFFF
@A00805:71:HWVYNDRXX:1:1171:16098:19194/1
GGGGTATTTGTCCTTCTTTCTGGACTAAGAAGCTGCTCTCCAGGCTGCACTGCAACGGCCTCCAGGATGAAGTGCACACAGTGGATGAGGGAGCAGGCGTG
+
FFFFFFFFFFFFFFFFFFFFFFFFFFFFFFFFFFFFFFFFFFFFFFFFFFFFFFFFFFFFFFFFFFFFFF:FFFFFFFFFFFFFFFFFFFFFFFFFFFFFF
@A00805:71:HWVYNDRXX:2:1113:16007:21167/1
GGGGTATTTGTCCTTCTTTCTGGACTAAGAAGCTGCTCTCCAGGCTGCACTGCAACGGCCTCCAGGATGAAGTGCACACAGTGGATGAGGGAGCAGGCGTG
+
FFFFFFF:FFFFFFFFFFFFFFFFFFFFFFFFFFFFFFFFFFFFFFFFFFFFFFFFFFFFFFF:FFFFFFFFFFFFFFFFFFFFFFFFFFFFFFFFFFFFF
@A00805:71:HWVYNDRXX:2:1202:23529:4633/1
GGGGTATTTGTCCTTCTTTCTGGACTAAGAAGCTGCTCTCCAGGCTGCACTGCAACGGCCTCCAGGATGAAGTGCACACAGTGGATGAGGGAGCAGGCGTG
+
FFFFFFFFFFFFFFFFFFFFFFFFFFFFFFFFFFFFFFFFFFFFFFFFFFFFFFFFFFFFFFFFFFFFFFFFFFFFFFFFFFFFFFFFFFFFFFFFFFF:F
@A00805:71:HWVYNDRXX:2:2127:25753:18944/1
GGGGTATTTGTCCTTCTTTCTGGACTAAGAAGCTGCTCTCCAGGCTGCACTGCAACGGCCTCCAGGATGAAGTGCACACAGTGGATGAGGGAGCAGGCGTG
+
FFFFF:FFFFFFFFFFFFFFFFFFFFFFF:FFFFFFFFFFFFFFFFFFFFFFFFFFFFFFFFFFFFFFFF,FFFFFFFFFFFFFFFFFFFFFFFFFFF:FF
@A00805:71:HWVYNDRXX:2:2127:26096:19194/1
GGGGTATTTGTCCTTCTTTCTGGACTAAGAAGCTGCTCTCCAGGCTGCACTGCAACGGCCTCCAGGATGAAGTGCACACAGTGGATGAGGGAGCAGGCGTG
+
FFFFFFFFFFFFFFFFFFFFFFFFFFFFFFFFFFFFFFFFFFFFFFFFFFFFFFFFFFFFFFFFFFFFFFFFFFFFFFFFFFFFFFFFFFFFFFFFFFFFF
@A00805:71:HWVYNDRXX:2:2127:25943:19210/1
GGGGTATTTGTCCTTCTTTCTGGACTAAGAAGCTGCTCTCCAGGCTGCACTGCAACGGCCTCCAGGATGAAGTGCACACAGTGGATGAGGGAGCAGGCGTG
+
FFFFFFFFFFFFFFFFFFFFFFFFFFFFFFFFFFFFFFFFFFFFFFFFFFFFFFFFFFFFFFFFFFFFFFFFFFFFF:FFFFFFFFFFFFFFFFFFFFFFF
@A00805:71:HWVYNDRXX:2:2131:23809:18834/1
GGGGTATTTGTCCTTCTTTCTGGACTAAGAAGCTGCTCTCCAGGCTGCACTGCAACGGCCTCCAGGATGAAGTGCACACAGTAGATGAGGGAGCAGGCGTG
+
FFFFFFFFFFFFFFFFFFFFFFFFFFFFF:FFFFFFFFFFFFFFFFFFFFFFFFFFFFFFFFFFFFFFFFFFFFFFFFFFFFFFFFFFFFFFFFFFFFFFF
@A00805:71:HWVYNDRXX:2:2214:31575:25614/1
GGGGTATTTGTCCTTCTTTCTGGACTAAGAAGCTGCTCTCCAGGCTGCACTGCAACGGCCTCCAGGATGAAGTGCACACAGTAGATGAGGGAGCAGGCGTG
+
FFFFF:FFFFFFFFFFFFFFFFFFFFFFFFFF:FFFFFFFFF,FFFFFFFFFFFFFFFFFFFFFFFF,F:,FFFFFF:FFF,FFF:FFFFFF,FFFFFFFF
@A00805:71:HWVYNDRXX:2:1226:13675:12806/2
ACGCCTGCTCCCTCAACCACTGTGTGCACATCATCCAGGAGGCCGTTGCAGTGCAGCCTGGAGAGCAGCTTATTAGTCCAGAAAGAAGGACAAATAACCCA
+
FF:FF,,F,:FF,,F,:FFF,,:FFFFFF,FFF,:F,,FF:FFF:,F:FF,FFFF,FF,FF::F:F:,:,F,:FF,FFFF,FFF,FF,F::F:F,F,FFF,
@A00805:71:HWVYNDRXX:1:1222:14498:10097/1
TGGGGTATTTGTCCTTCTTTCTGGACTAAGAAGCTGCTCTCCAGGCTGCACTGCAACGGCCTCCAGGATGAAGTGCACACAGTAGATGAGGGAGCAGGCGT
+
FFFFFF:FFFFFFFFFFFFFFFFFFFFFFFFFFFFFFFFFFFFFFFFFFFFFFFFFFFFFFFFFFFFFFFFFFFFFFFFFFFFFFFFFFFFFFFFFFFFFF
@A00805:71:HWVYNDRXX:1:2222:18719:4288/1
TGGGGTATTTGTCCTTCTTTCTGGACTAAGAAGCTGCTCTCCAGGCTGCACTGCAACGGCCTCCAGGATGAAGTGCACACAGTAGATGAGGGAGCAGGCGT
+
FFFFFFFFFFFFFFFFFFFFFFFFFFFFFFFFFFFFFFFFFFFFFFFFFFFFFFFFFFFFFFFFFFFFFFF,FFFFFFFF:FFFFFFFFFFFFFFFFFFFF
@A00805:71:HWVYNDRXX:2:2250:14986:36652/1
TGGGGTATTTGTCCTTCTTTCTGGACTAAGAAGCTGCTCTCCAGGCTGCACTGCAACGGCCTCCAGGATGAAGTGCACACAGTAGATGAGGGAGCAGGCGT
+
FFFFFFFFFFFFFFFFFFFFFFFFFFFFFFFFFFFFFFFFFFFFFFFFFFFFFFFFFFFFFFFFFFFFFFF:FFFFFFFFFFFFFFFF:FFFFFFFFFFFF
@A00805:71:HWVYNDRXX:1:1122:18078:32017/2
CTGCTCCCTCATCCACTGTGTGCACTTCATCCTGGAGGCCGTTGCAGTGCAGCCTGGAGAGCAGCTTCTTAGTCCAGAAAGAAGGACAAATACCCCAAAAG
+
FFFFFFFFFFFFFFFFFFFFFFFFFFFFFFFFFFFFFFFFFFFFFFFFFFFFFFFFFFFFFFFFFFFFFFFFFFF::FFFFF:FFFF,FFFFFFFFFFFFF
@A00805:71:HWVYNDRXX:1:1122:17743:32221/2
CTGCTCCCTCATCCACTGTGTGCACTTCATCCTGGAGGCCGTTGCAGTGCAGCCTGGAGAGCAGCTTCTTAGTCCAGAAAGAAGGACAAATACCCCAAAAG
+
FFFFFFFFFFFFFFFFFFFFFFFFFFFFFFFFFFFFFFFFFFFFFFFFFFFFFFFFFFFFFFFFFFFFFFFFFFFFFFFFFFFFFFFF:FFFFFFFF,FFF
@A00805:71:HWVYNDRXX:1:1228:8522:12493/2
GCTCCCTCATCCACTGTGTGCACTTCATCCTGGAGGCCGTTGCAGTGCAGCCTGGAGAGCAGCTTCTTAGTCCAGAAAGAAGGACAAATACCCCAAAAGCC
+
FFFFFFFFFFFFFFFFFFFFFFFFFFFFFFFFFFFFFFFFFFFFFFFFFFFFFFFFFFFFFFFFFFFFFFFFFFFFFFFFFFFFFFFFFFFFFFFF:FFFF
@A00805:71:HWVYNDRXX:1:1228:7943:14152/2
GCTCCCTCATCCACTGTGTGCACTTCATCCTGGAGGCCGTTGCAGTGCAGCCTGGAGAGCAGCTTCTTAGTCCAGAAAGAAGGACAAATACCCCAAAAGCC
+
FFFFFFFFFFFFFFFFFFFFFFFFFFFFFFFFFFFFFFFFFFFFFFFFFFFFFFFFFFFFFFFFFFFFFFFFFFFFFFF:FFFFFFFFFFFFFFFFFFFFF
@A00805:71:HWVYNDRXX:1:1228:8006:14481/2
GCTCCCTCATCCACTGTGTGCACTTCATCCTGGAGGCCGTTGCAGTGCAGCCTGGAGAGCAGCTTCTTAGTCCAGAAAGAAGGACAAATACCCCAAAAGCC
+
FFFFFFFFFFFFFFFFFFFFFFFFFFFFFFFFFFFFFFFFFFFFFFFFFFFFFFFFFFFFFFFFFFFFFFFFFFFFFFFFFFFFFFFFFFFFFFFFFFFFF
@A00805:71:HWVYNDRXX:2:1144:16767:7138/1
GGCTTTTGGGGTATTTGTCCTTCTTTCTGGACTAAGAAGCTGCTCTCCAGGCTGCACTGCAACGGCCTCCAGGATGAAGTGCACACAGTGGATGAGGGAGC
+
FFFFFFFFFFFFFFFFFFFFFFFFFFFFFFFFFFFFFFFFFFFFFFFFFFFFFFFFFFFFFFFFFFFFFFFFFFFFFFFFFFFFFFFFFF:FFFFFFFFFF
@A00805:71:HWVYNDRXX:2:2174:23032:9972/2
CCCTCATCTACTGTGTGCACTTCATCCTGGAGGCCGTTGCAGTGCAGCCTGGAGAGCAGCTTCTTAGTCCAGAAAGAAGGACAAATACCCCAAAAGCCATC
+
FFFFFFFF:FFFFFFFFFFFFFFFFFFFFF:FFFFFFFFFFFFFFFFFFFFFFFFFFFFFFFFFFF:FFFFFFFFFFFFFFF::FFFFFFF:F:FFFFFFF
@A00805:71:HWVYNDRXX:2:1258:10538:27539/2
TCTACTGTGTGCACTTCATCCTGGAGGCCGTTGCAGTGCAGCCTGGAGAGCAGCTTCTTAGTCCAGAAAGAAGGACAAATACCCCAAAAGCCATCAGCGAG
+
FFFFFFFFFFFFFFFFFFFFFFFFFFFFFFFFFFFFFFFFFFFFFFFFFFFFFFFFFFFFFFFF:FFFFFFFFFFFFFFFFFFFFFFFFFFFFFFFFFFFF
@A00805:71:HWVYNDRXX:1:2220:8341:15217/2
CTACTGTGTGCACTTCATCCTGGAGGCCGTTGCAGTGCAGCCTGGAGAGCAGCTTCTTAGTCCAGAAAGAAGGACAAATACCCCAAAAGCCATCAGCGAGG
+
FFFFFFFFFFFFFFFFFFFFFFFFFFFFFFFFFFFFFFFFFFFFFFFFFFFFFFFFFFFFFFFFFFFFFFFFFFF:F:FFFFFFFFFFFFFFFFFFFFFFF
@A00805:71:HWVYNDRXX:1:2207:28149:25066/1
CCTCGCTGATGGCTTTTGGGGTATTTGTCCTTCTTTCTGGACTAAGAAGCTGCTCTCCAGGCTGCACTGCAACGGCCTCCAGGATGAAGTGCACACAGTAG
+
FFFFFFFF:FFFFF:FFFFFFFFFFFFFFFFFFFFFFFFFFFFFFFFFFFFFFFFFFFFFFFFFFFFFFFFFFFFFFFFFFFFFFFF:FFFFFFFFFFFFF
@A00805:71:HWVYNDRXX:2:2138:7319:12978/2
GACTTGTTTACGAAATGTCCACAAGGTCACCACCTGCTGAGCGCCATGGTGGGAGAGACTGTGAGGCGGCAGCTGGGGCCGGAGCCTTTGGAAGTCTGCGC
+
FFFFFFFFFFFFFFFFFFFFFFFFF,,FFFFFFFF:FFFFFFFFF::FFFFFFFFFFFFFFFFFFFFFFFFFFF:F,FFF:FFFFFF,:FFF:FFF::FF,
@A00805:71:HWVYNDRXX:1:1254:28357:18912/2
GTTTACGAAATGTCCACAAGGTCACCACCTGCTGAGCGCCATGGTGGGAGAGACTGTGAGGCGGCAGCTGGGGCCGGAGCCTTTGGAAGTCTGTGCCCTTG
+
FFFFFFFFFFFFFFFFFFFFFFFFFFFFFFFFFFF:FFFFFFFFFFFFFFFFFF:FFFFFFFFFFFFFFFFFFFFFFFFFFF:FFFFFFFFFFFFFFFFFF
@A00805:71:HWVYNDRXX:1:1254:29776:19774/2
GTTTACGAAATGTCCACAAGGTCACCACCTGCTGAGCGCCATGGTGGGAGAGACTGTGAGGCGGCAGCTGGGGCCGGAGCCTTTGGAAGTCTGTGCCCTTG
+
FF::FFFFFFFFFFFFFFFFFFFFFFFFFFFFFFFFFFFFFFFFFF::FFFF:FFFFFFFFFFFFFFFFFFFFFFFFFFFFFF,FFFFFFFFFFFFFFFFF
@A00805:71:HWVYNDRXX:1:2260:24578:21449/2
TTTACGAAATGTCCACAAGGTCACCACCTGCTGAGCGCCATGGTGGGAGAGACTGTGAGGCGGCAGCTGGGGCCGGAGCCTTTGGAAGTCTGTGCCCTTGT
+
FFFFFFFFFFFFFFFFFFFFFFFFFFFF:FFFFFFFFFFF,FFFFFFFFFFFFFFFFFFFFFFFFFFFFFFFFFFFFFFFFFFFFF:F:FFFFFFFFF,FF
@A00805:71:HWVYNDRXX:1:2260:24641:21465/2
TTTACGAAATGTCCACAAGGTCACCACCTGCTGAGCGCCATGGTGGGAGAGACTGTGAGGCGGCAGCTGGGGCCGGAGCCTTTGGAAGTCTGTGCCCTTGT
+
FFFFFFFFFFFFFFFFFFFFFFFFFFFFFFFFFFFFFFFFFFFFFFFFF:FFFFFFFFFFFFFFFFFFFFFFFFFFFFFFFFFFFFFFFFFFFFFFFFFFF
@A00805:71:HWVYNDRXX:2:2236:16197:13980/2
TTTACGAAATGTCCACAAGGTCACCACCTGCTGAGCGCCATGGTGGGAGAGACTGTGAGGCGGCAGCTGGGGCCGGAGCCTTTGGAAGTCTGTGCCCTTGT
+
FFFFFFFFFFFFFFFFFFFFFF:FFFFFFFFFF:FFFFFFFFFFFFFFFFFFFFFFFFFFFFFFFFFFFFFFFFFFFFFFFFFFFFFFFFFFFFFFFFFFF
@A00805:71:HWVYNDRXX:2:2236:16206:13996/2
TTTACGAAATGTCCACAAGGTCACCACCTGCTGAGCGCCATGGTGGGAGAGACTGTGAGGCGGCAGCTGGGGCCGGAGCCTTTGGAAGTCTGTGCCCTTGT
+
:F,FFFFFFFF,FFFFF,,FF::FFFFFFFFFFFFFFFF:F:FF:FF:FFFFFFFFFFFFFFFFF:FFFFFFFFFFFFF:F,FF:FFF:F:FF:FFFF,FF
@A00805:71:HWVYNDRXX:2:1115:8992:23610/2
CGAAATGTCCACAAGGTCACCACCTGCTGAGCGCCATGGTGGGAGAGACTGTGAGGCGGCAGCTGGGGCCGGAGCCTTTGGAAGTCTGTGCCCTTGTGCCC
+
FFFFFFFFFFFFFFFFFFFFFFFFFFFFFFFFFFFFFFFFFFFFFFFFFFFFFFFFFFFFFFFFFFFFFFFFFFFFFFFFFFFFFFFFFFFFFFFFFFFFF
@A00805:71:HWVYNDRXX:2:1115:8260:24283/2
CGAAATGTCCACAAGGTCACCACCTGCTGAGCGCCATGGTGGGAGAGACTGTGAGGCGGCAGCTGGGGCCGGAGCCTTTGGAAGTCTGTGCCCTTGTGCCC
+
FFFFFFFFFFFFFFFFFFFFFFFFFFFFFFFFFFFF:FFFFFFFFFFFFFFFFFFFFFFFFFFFFFFFFFFFFFFFFFFFFFFFFFFFFFFFFFFFFFFFF
@A00805:71:HWVYNDRXX:2:2264:12400:23343/2
CGAAATGTCCACAAGGTCACCACCTGCTGAGCGCCATGGTGGGAGAGACTGTGAGGCGGCAGCTGGGGCCGGAGCCTTTGGAAGTCTGCGCCCTTGTGCCC
+
FFFFFFFFFFFFFFFFFFFFFFFFFFFFFFFFFFFFFFFFFFFFF:FFFFFFFFFFFFFFFFFFFFFFFFFFFFFFF:FFFFFFFFFFFFFFF:FFFFFFF
@A00805:71:HWVYNDRXX:2:1237:29405:14058/2
GAAATGTCCACAAGGTCACCACCTGCTGAGCGCCATGGTGGGAGAGACTGTGAGGCGGCAGCTGGGGCCGGAGCCTTTGGAAGTCTGCGCCCTTGTGCCCT
+
FFFFFFFFFFFFFFFFFFFFFFFFFFFFFFFFFFFFFFFFFFFFFFFFFFFFFFFFFFFFFFFFFFFFFFFFFFF:FFFFFFF:FFFFFFFFFFFFFFFFF
@A00805:71:HWVYNDRXX:1:2146:18087:20196/2
CCACAAGGTCACCACCTGCTGAGCGCCATGGTGGGAGAGACTGTGAGGTGGCAGCTGGGGCCGGAGCCTTTGGAAGTCTGCGCCCTTGTGCCCTGCCTCCA
+
FF:FFFFF:FFFFFFFFFFFFFFFFFFFFFFFFFFFFFFFFFFFFFFFFFFFFFFFFFFFFFFFFFFF:FFFFFFFFFFFFFFFFFFFFFFFFFFFFFFF:
@A00805:71:HWVYNDRXX:1:2215:3043:33692/1
GGCTCGGTGGAGGCAGGGCACAAGGGCGCAGACTTCCAAAGGCTCCGGCCCCAGCTGCCGCCTCACAGTCTCTCCCACCATGGCGCTCAGCAGGTGGTGAC
+
FFFFFFFFFFFFFFFFFFFFFFFFFFFFFFFFFFFFFFFFFFFFFFFFFFFFFFFFFFFFFFFFFFFFFFFFFFFFFFFFFFFFFFFFFFFFFFFFFFFFF
@A00805:71:HWVYNDRXX:1:2250:17897:26036/1
GGCTCGGTGGAGGCAGGGCACAAGGGCGCAGACTTCCAAAGGCTCCGGCCCCAGCTGCCGCCTCACAGTCTCTCCCACCATGGCGCTCAGCAGGTGGTGAC
+
FFFFFFFFFFFFFFFFFFF,FFFFFFFFFFFFFFFFFFFFFFFFFFFFFFFFFFFFFFFFFFFFFFFFFFFFFFFFFFFFFFFFFFFFFFFFFFFFFFFFF
@A00805:71:HWVYNDRXX:2:2264:12400:23343/1
CTGGCTCGGTGGAGGCAGGGCACAAGGGCGCAGACTTCCAAAGGCTCCGGCCCCAGCTGCCGCCTCACAGTCTCTCCCACCATGGCGCTCAGCAGGTGGTG
+
FFFFFFFFFFFFFFFFFFFFFFFFFFFFFFFFFFFFFFFFFFFFFFFFFFFFFFFFFFFFFFFFFFFFFFFFFFFFFFFFFFFFFFFFFFFFFFFFFFFFF
@A00805:71:HWVYNDRXX:1:2140:5141:13745/1
GCTGGCTCGGTGGAGGCAGGGCACAAGGGCGCAGACTTCCAAAGGCTCCGGCCCCAGCTGCCGCCTCACAGTCTCTCCCACCATGGCGCTCAGCAGGTGGT
+
FFFFFFFFFFFFFFFFFFFFFFFFFFFFFFFFFFFFFFFFFFFFFFFFFFFFFFFFFFFFFFFFFFFFFFFFFFFFFFFFFFFFFFFFFFFFFFFFFFFFF
@A00805:71:HWVYNDRXX:2:1150:7184:18317/1
AGGGACCAAGCTGGCTCGGTGGAGGCAGGGCACAAGGGCACAGACTTCCAAAGGCTCCGGCCCCAGCTGCCGCCTCACAGTCTCTCCCACCATGGCGCTCA
+
FFFFFFFFFFFFFFFFFFFFFFFFFFFFFFFFFFFFFFFFFFFFFFFFFFFFFFFFFFFFFFFFFFFFFFFFFFFFFFFFFFFFFF:FFFFFFFFFFFFFF
@A00805:71:HWVYNDRXX:2:1101:8314:20462/1
CCCATAGGGACCAAGCTGGCTCGGTGGAGGCAGGGCACAAGGGCGCAGACTTCCAAAGGCTCCGGCCCCAGCTGCCGCCTCACAGTCTCTCCCACCATGGC
+
FFFFFFFFFFFFFFFFFFFFFFFFFFFFFFFFFFFFFFFFFFFFFFFFFFFFFFFFFFFFFFFFFFFFFFFFFFFFFFFFFFFFFFFFFFFFFFFFFFFFF
@A00805:71:HWVYNDRXX:2:1101:8341:20478/1
CCCATAGGGACCAAGCTGGCTCGGTGGAGGCAGGGCACAAGGGCGCAGACTTCCAAAGGCTCCGGCCCCAGCTGCCGCCTCACAGTCTCTCCCACCATGGC
+
FFFFFFFFFFFFFFFFFFFFFFFFFFFFFFFFFFFFFFFFFFFFFFFFFFFFFFFFFFFFFFFFFFFFFFFFFFFFFFFFFFFFFFFFFFFFFFFFFFFFF
@A00805:71:HWVYNDRXX:2:1101:7943:20666/1
CCCATAGGGACCAAGCTGGCTCGGTGGAGGCAGGGCACAAGGGCGCAGACTTCCAAAGGCTCCGGCCCCAGCTGCCGCCTCACAGTCTCTCCCACCATGGC
+
FFFFFFFFFFFFFFFFFFFFFFFFFFFFFFFFFFFFFFFFFFFFFFFFFFFFFFFFFFFFFFFFFFFFFFFFFFFFFFFFFFFFFFFFFFFFFFFFFFFFF
@A00805:71:HWVYNDRXX:2:1138:8648:17942/1
CCCATAGGGACCAAGCTGGCTCGGTGGAGGCAGGGCACAAGGGCGCAGACTTCCAAAGGCTCCGGCCCCAGCTGCCGCCTCACAGTCTCTCCCACCATGGC
+
FF,F:FF:FFFFFFFF,::FFFF:FFFFFFFFFF:FFFFFFF:FFFFFFFFFFFFFFFF:FFFFFFFFFFFFFFFFFFFFFFF:FFFFF:FFFFFFFFFFF
@A00805:71:HWVYNDRXX:1:1140:15402:18991/2
GTGGGAGAGACTGTGAGGCGGCAGCTGGGGCCGGAGCCTTTGGAAGTCTGCGCCCTTGTGCCCTGCCTCCACCGAAGATCGGAAGAGCGTCGTGTAGGGAA
+
FFFFFFFFFFFFFFFFFFFFFFFFFFFFFFFFFFFFFFFFFFFFFFFFFFFFFFFFFFFFFFFFFFFFFFFFFFFFFFFFFFFFFFFFFFFFFFFFFFFFF
@A00805:71:HWVYNDRXX:1:2140:18719:17315/2
GTGGGAGAGACTGTGAGGCGGCAGCTGGGGCCGGAGCCTTTGGAAGTCTGCGCCCTTGTGCCCTGCCTCCACCGAAGATCGGAAGAGCGTCGTGTAGGGAA
+
FFFFFFFFFFFFFFFFFFFFFFFFFFFFFFFFFFFFFF:FFFFFFFFFFFFFFFFFFFFFFFFFFFFFFFFFFFFFFFFFFFFFFFFFFFFF:FFFFFFF,
@A00805:71:HWVYNDRXX:1:1140:15402:18991/1
TCGGTGGAGGCAGGGCACAAGGGCGCAGACTTCCAAAGGCTCCGGCCCCAGCTGCCGCCTCACAGTCTCTCCCACAGATCGGAAGAGCACACGTCTGAACT
+
FFFFFFFFFFFFFFFFFFFFFFFFFFFFFFFFFFFFFFFFFFFFFFFFFFFFFFFFFFFFFFFFFFFFFFFFFFFFFFFFFFFFFFFFFFFFFFFFFFFFF
@A00805:71:HWVYNDRXX:1:2140:18719:17315/1
TCGGTGGAGGCAGGGCACAAGGGCGCAGACTTCCAAAGGCTCCGGCCCCAGCTGCCGCCTCACAGTCTCTCCCACAGATCGGAAGAGCACACGTCTGAACT
+
FFFFFFFFFFFFFFFFFFFFFFFFFFFFFFFFFFFFFFFFFFFFFFFFFFFFFFFFFFFFFFFFFFFFFFFFFFFFFFFFFFFFFFFFFFFFFFFFFFFFF
@A00805:71:HWVYNDRXX:2:1170:19063:8422/2
GGAGAGACTGTGAGGCGGCAGCTGGGGCCGGAGCCTTTGGAAGTCTGTGCCCTTGTGCCCTGCCTCCACCGAGCCAGCTTGGTCCCTATGGGCTTCCGCAC
+
FFFFFFFFFFFFFFFFFFFFFFFFFFFFFFFFFFFFFFFFFFFFFFFFFFFFFFFFFFFFFFFFFFFFFFFFFFFFFFFFFFFFFFFFFFFFFFFFFFFFF
@A00805:71:HWVYNDRXX:2:2204:12491:36119/2
GAGAGACTGTGAGGCGGCAGCTGGGGCCGGAGCCTTTGGAAGTCTGTGCCCTTGTGCCCTGCCTCCACCGAGCCAGCTTGGTCCCTATGGGCTTCCGCACA
+
FFFFFFFFFFFFFFFFFFFFFFFFFFFFFFFFFFFFFFFFFFFFFFFFFFFF:FFFFFFFFFFFFFFFFFFFFFFFFFFFFFFFFFFFFFFFFFFFFFFFF
@A00805:71:HWVYNDRXX:1:2112:16387:24079/2
AGAGACTGTGAGGCGGCAGCTGGGGCCGGAGCCTTTGGAAGTCTGCGCCCGTGTGCCCTGCCTCCACCGAGCCAGCTTGGTCCCTATGGGCTTCCGCACAT
+
FFFFFF:FFFFFFFFFFFFFFFFFFFFFFFFFFFF,FFFFFFFFFFFFFF,FFFFFFFFFFFFFFFFFFFFFFFFFF:FFFFFFFFFFFFFFFFFFFFFFF
@A00805:71:HWVYNDRXX:1:2266:24279:35430/2
AGAGACTGTGAGGCGGCAGCTGGGGCCGGAGCCTTTGGAAGTCTGCGCCCTTGTGCCCTGCCTCCACCGAGCCAGCTTGGTCCCTATGGGCTTCCGCACAT
+
FFFFFFFFFFFFFFFFFFFFFFFFFFFFFFFFFFFFFFFFFFFFFFFFFFFFFFFFFFFFFFFFFFFFFFFFFFFFFFFFFFFF:FFFFFFFFFFFFFFFF
@A00805:71:HWVYNDRXX:2:2124:31611:24424/2
GAGACTGTGAGGCGGCAGCTGGGGCCGGAGCCTTTGGAAGTCTGCGCCCTTGTGCCCTGCCTCCACCGAGCCAGCTTGGTCCCTATGGGCTTCCGCACATG
+
FFFFF:F,FFFFFFFFFFFFFFFFFFFFFFFF:FFFFFFFFFFFFFF:FFFFFFFFFFFFFF:FFFFFFFFFFFFFFFFFFFFFFFF:FFFFFFFFFFFFF
@A00805:71:HWVYNDRXX:1:1221:9697:5102/2
AGACTGTGAGGCGGCAGCTGGGGCCGGAGCCTTTGGAAGTCTGCGCCCTTGTGCCCTGCCTCCACCGAGCCAGCTTGGTCCCTATGGGCTTCCGCACATGC
+
FFFFFFFFFFFFFFFFFFFFFFFFFFFFFFFFFFFFFFFFFFFFFFFFFFFFFFFFFFFFFFFFFFFFFFFFFFFFFFFFFF:FFFFFFFFFFFFFFFFFF
@A00805:71:HWVYNDRXX:1:2220:8983:34021/2
AGACTGTGAGGCGGCAGCTGGGGCCGGAGCCTTTGGAAGTCTGCGCCCTTGTGCCCTGCCTCCACCGAGCCAGCTTGGTCCCTATGGGCTTCCGCACATGC
+
FFFFFFFFFFFFFFFFFFFFFFFFFFFFFFFFFFFFFFFFFFFFFFFFFFFFFFFFFFFFFFFFFFFFFFFFFFFFFFFFFFFFFFFFFFFFFFFFFFFFF
@A00805:71:HWVYNDRXX:1:2220:8712:34147/2
AGACTGTGAGGCGGCAGCTGGGGCCGGAGCCTTTGGAAGTCTGCGCCCTTGTGCCCTGCCTCCACCGAGCCAGCTTGGTCCCTATGGGCTTCCGCACATGC
+
FFFFFFFFFFFFFFFFFFFFFFFFFFFFFFFF:FFFFFFFFFFFFFFF,FFFFFFFFFFFFFFFFFFFFFFFFFFFFFFFFFFFFFFFFFFFFFFFFFFFF
@A00805:71:HWVYNDRXX:1:2220:9751:34444/2
AGACTGTGAGGCGGCAGCTGGGGCCGGAGCCTTTGGAAGTCTGCGCCCTTGTGCCCTGCCTCCACCGAGCCAGCTTGGTCCCTATGGGCTTCCGCACATGC
+
FFFFFFFFFFFFFFFFFFFFFFFFFFFFFFF:FFFFFFFFFFFFFFFFFFFFFFFFFFFFFFFFFFFFFFFFFFFFFFFFFFFFFFFFFFFFFFFFFFFFF
@A00805:71:HWVYNDRXX:1:2112:16387:24079/1
GGCCGCCCGCGGCATGTGCGGAAGCCCATAGGGACCAAGCTGGCTCGGTGGAGGCAGGGCACAAGGGCGCAGACTTCCAAAGGCTCCGGCCCCAGCTGCCG
+
FFFF:FFF:FFFFFFFFFF,FF:FFFFF:FF:FFFFFFFFFF:FFFFFFFFF:FFF,FF:F:FFFFFF:FFFFFFFFFFFFFFFFFFFFFFFFFFF,FFFF
@A00805:71:HWVYNDRXX:1:2266:24279:35430/1
GGCCGCCCGCGGCATGTGCGGAAGCCCATAGGGACCAAGCTGGCTCGGTGGAGGCAGGGCACAAGGGCGCAGACTTCCAAAGGCTCCGGCCCCAGCTGCCG
+
FFFFFFFFFFFFFFFFFFFFFF:FFFFFFFFFFFFFFFFFFFFFFFFFFFFFFFFFFFFFFFFFFFFFFFFFFFFFFFFFFFFFFFFFFFFFFFFFFFFFF
@A00805:71:HWVYNDRXX:1:1207:29071:26537/1
TGGCCGCCCGCGGCATGTGCGGAAGCCCATAGGGACCAAGCTGGCTCGGTGGAGGCAGGGCACAAGGGCACAGACTTCCAAAGGCTCCGGCCCCAGCTGCC
+
FFFFFFFFFFFFFFFFFFFFFFFFFFFFFFFFFFFFFFFFFFFFFFFFFFFFFFFFFFFFFFFFFFFFFFFFFFFFFFFFFFFFFFFFFFFFFFFFFFFFF
@A00805:71:HWVYNDRXX:2:1115:8992:23610/1
CTGGCCGCCCGCGGCATGTGCGGAAGCCCATAGGGACCAAGCTGGCTCGGTGGAGGCAGGGCACAAGGGCACAGACTTCCAAAGGCTCCGGCCCCAGCTGC
+
FFFFFFFFFFFFFFFFFFFFFFFFFFFFFFFFFFFFFFFFFFFFFFFFFFFFFFFFFFFFFFFFFFFFFFFFFFFFFFFFFFFFFFFFFFFFFFFFFFFFF
@A00805:71:HWVYNDRXX:2:1115:8260:24283/1
CTGGCCGCCCGCGGCATGTGCGGAAGCCCATAGGGACCAAGCTGGCTCGGTGGAGGCAGGGCACAAGGGCACAGACTTCCAAAGGCTCCGGCCCCAGCTGC
+
FFFFFFFFFFFFFFFFFFFFFFFFFFFFFFFFFFFFFFFFFFFFFFFFFFFFFFFFFFFFFFFFFFFFFFFFFFFFFFFFFFFFFFFFFFFFFFFFFFFFF
@A00805:71:HWVYNDRXX:1:1147:22272:7373/1
GCCTGGCCGCCCGCGGCATGTGCGGAAGCCCATAGGGACCAAGCTGGCTCGGTGGAGGCAGGGCACAAGGGCGCAGACTTCCAAAGGCTCCGGCCCCAGCT
+
FFFFFFFFFFFFFFFFFFFF,FFFFFFFFFFFFFFFFFFFFFFFFFFFFFFFFFFFFFFFFFFFFFF:FFFFFFFFFFFFFFFFFFFFFFFFFFFFFFFFF
@A00805:71:HWVYNDRXX:2:2138:7319:12978/1
GCCTGGCCGCCCGCGGCATGTGCGGAAGCCCATAGGGACCAAGCTGGCTCGGTGGAGGCAGGGCACAAGGGCGCAGACTTCCAAAGGCTCCGGCCCCAGCT
+
FFFF:F:::F:,:FF:FFFFFFFFFF::FF:FF:FF:FFFFFFFFF:FFFFFF::FFFFFF:FFFFFF,:FF:F:,FFF,FFFF:FFFFFFFF:FFFFFFF
@A00805:71:HWVYNDRXX:1:2146:18087:20196/1
CGTTGCCTGGCCGCCCGCGGCATGTGCGGAAGCCCATAGGGACCAAGCTGGCTCGGTGGAGGCAGGGCACAAGGGCGCAGACTTCCAAAGGCTCCGGCCCC
+
FFFFFFFFFFFFFFFFFFFFFFFFFFFFFFFFFFFFFFFFFFFFFFFFFFFFFFFFFFFFFFFFFFFFFFFFFFFFFFFFFFFFFFFFFFFFFFFFFFFFF
@A00805:71:HWVYNDRXX:1:2260:24578:21449/1
CGTTGCCTGGCCGCCCGCGGCATGTGCGGAAGCCCATAGGGACCAAGCTGGCTCGGTGGAGGCAGGGCACAAGGGCACAGACTTCCAAAGGCTCCGGCCCC
+
FFFFFFFFFFFFFFFFFFFFFFFFFFFFFFFFFFFFFFFFFFFFFFFFFFFFFFFFFFFFFFFFFFFFFFFFFFFFFFFFFFFFFFFFFFFFFFFFFFFFF
@A00805:71:HWVYNDRXX:1:2260:24641:21465/1
CGTTGCCTGGCCGCCCGCGGCATGTGCGGAAGCCCATAGGGACCAAGCTGGCTCGGTGGAGGCAGGGCACAAGGGCACAGACTTCCAAAGGCTCCGGCCCC
+
FFFFFFFFFFFFFFFFFFFFFFFFFFFFFFFFFFF:FFFFFFFFFFFFFFFFFFFFFFFFFFFFFFFFFFFFFFFF:FFFFFFFFFFFFFFFFFFFFFFFF
@A00805:71:HWVYNDRXX:2:2236:16197:13980/1
CGTTGCCTGGCCGCCCGCGGCATGTGCGGAAGCCCATAGGGACCAAGCTGGCTCGGTGGAGGCAGGGCACAAGGGCACAGACTTCCAAAGGCTCCGGCCCC
+
FFFFFFFFFFFFFFFFFFFFFFFFFFFFFFFFFFFFFFFFFFFFFFFFFFFFFFFFFFFFFFFFFFFFFFFFFFFFFFFFFFFFFFFFFFFFFFFFFFFFF
@A00805:71:HWVYNDRXX:2:2236:16206:13996/1
CGTTGCCTGGCCGCCCGCGGCATGTGCGGAAGCCCATAGGGACCAAGCTGGCTCGGTGGAGGCAGGGCACAAGGGCACAGACTTCCAAAGGCTCCGGCCCC
+
FFFFFFFFFFFFFFFFFFFFFFFFFFFFFF:FFFFFFFFFFFFFFFFFFFFF:FFFFFFFFFFFFFFFFF:FFFFFFFFFFFFFFFFFFFFF:FFFFFFFF
@A00805:71:HWVYNDRXX:2:2205:2817:1360/2
GAGCCTTTGGAAGTCTGTGCCCTTGTGCCCTGCCTCCACCGAGCCAGCTTGGTCCCTATGGGCTTCCGCACATGCCGCGGGCGGCCAGGCAACGTGCGTGT
+
FFFFFFFFFFFFFFFFFFFFFFFFFFFFFFFFFFFFFFFFFFFFFFFFFFFFFFFFFF,FFFFFFFFFFFFFFFFFFFFFFFFFFF:FFF::FFFFFFFFF
@A00805:71:HWVYNDRXX:2:2205:2835:1360/2
GAGCCTTTGGAAGTCTGTGCCCTTGTGCCCTGCCTCCACCGAGCCAGCTTGGTCCCTATGGGCTTCCGCACATGCCGCGGGCGGCCAGGCAACGTGCGTGT
+
F:FFF:FFFFFFFFFFFFFFFFFFFFFFFFFFFFFFFFFFFFFFFFF:FFFFFFFFFFFFFFFF:FFFFFFFF:FFFFFFFFFFFFFFFFFFFFFFFFFFF
@A00805:71:HWVYNDRXX:1:1263:7337:15452/2
GAAGTCTGCGCCCTTGTGCCCTGCCTCCACCGAGCCAGCTTGGTCCCTATGGGCTTCCGCACATGCCGCGGGCGGCCAGGCAACGTGCGTGTCTCTGCCAT
+
FFFFFFFFFFFFFFFFFFFFFFFFFFFFFFFFFFFFFFFFFFFFFFFFF:FFFFFFFFFFFFFFFFFFFFFFFFFFFFFFFFFFFFFFF:FFFFFFFFFFF
@A00805:71:HWVYNDRXX:2:1175:7681:26819/2
GCCTGAGGCCTTCCAGAAAGCAGGAGCAGCTGTGCTGCACCCCATGTGGGTGACCAGGTCCTTTCTCCTGATAGTCACCTGCTGGTTGTTGCCAGGTTGCA
+
FFFFFFFFFFFFFFFFFFFFFFFFFFFFFFFFFFFFFFFFFFFFFFFFFFFFFFFFFFFFFFFFFFFFFFFFFFFFFFFFFFFFFFFF,FFFFFFFFFFFF
@A00805:71:HWVYNDRXX:2:2237:16414:16110/2
GCCTGAGGCCTTCCAGAAAGCAGGAGCAGCTGTGCTGCACCCCATGTGGGTGACCAGGTCCTTTCTCCTGATAGTCACCTGCTGGTTGTTGCCAGGTTGCA
+
FFFFFFFFFFFFFFFFFFFFFFFFFFFFFFFFFFFFFFFFFFFFFFFFFFFFFFFFFFFFFFFFFFFFFFFFFFFFFFFFFFFFFFFFFFFFFFFFFFFFF
@A00805:71:HWVYNDRXX:2:2243:25907:30420/2
CCTTCCAGAAAGCAGGAGCAGCTGTGCTGCACCCCATGTGGGTGACCAGGTCCTTTCTCCTGATAGTCACCTGCTGGTTGTTGCCAGGTTGCAGCTGCTCT
+
FFFFFFFFFFFFFFFFFFFFFFFFFFFFFFFFFFFFFFFFFFFFFFFFFFFFFFFFFFFFFFFFFFFFFFFFFFFFFFFFFFFFFFFFFFFFFFFFFFFFF
@A00805:71:HWVYNDRXX:2:2243:25247:30937/2
CCTTCCAGAAAGCAGGAGCAGCTGTGCTGCACCCCATGTGGGTGACCAGGTCCTTTCTCCTGATAGTCACCTGCTGGTTGTTGCCAGGTTGCAGCTGCTCT
+
FFFFFFFFFFFF:FFFFFFFFF,:FFFFFFFFFFFFF:FFFF:::FFFFFFFF:FFFFFFFFFF::F::FF:FF,FFFFFFFFF:FFF,FFFFFFFFFFFF
@A00805:71:HWVYNDRXX:2:1155:24442:35368/2
CTTCCAGAAAGCAGGAGCAGCTGTGCTGCACCCCATGTGGGTGACCAGGTCCTTTCTCCTGATAGTCACCTGCTGGTTGTTGCCAGGTTACAGCTGCTCTT
+
FFFFFFFFFFFFFFFFFFFFFFFFFFFFFFFFFFFFFFFFFFFFFFFFFFFFFFFFFFFFFFFFFFFFFFFFFFFFFFFFFFFFFFFFFFFFFFFFFFFFF
@A00805:71:HWVYNDRXX:2:2243:25907:30420/1
CAGGAGGGAGGACTTCTGGCCCAGATGCAAGAGCAGCTGCAACCTGGCAACAACCAGCAGGTGACTATCAGGAGAAAGGACCTGGTCACCCACATGGGGTG
+
FFFFFFFFFFFFFFFFFFFFFFFFFFFFFFFFFFFFFFFFFFFFFFFFFFFFFFFFFFFFFFFFFFFFFFFFFFFFFFFFFFFFFFFFFFFFFFFFFFFFF
@A00805:71:HWVYNDRXX:2:2243:25247:30937/1
CAGGAGGGAGGACTTCTGGCCCAGATGCAAGAGCAGCTGCAACCTGGCAACAACCAGCAGGTGACTATCAGGAGAAAGGACCTGGTCACCCACAGGGGGTG
+
FFFFFFF:FFFFFFFFFFF,FFF:FF:FFFFFFF::FFFFFFFFFF,FFF,FF,FF,FFFFFFFFFF,FFFFFFFFFF,FFFFFFFFFFFFF,F,,F:F,F
@A00805:71:HWVYNDRXX:1:1169:22706:27978/2
ACCCCATGTGGGTGACCAGGTCCTTTCTCCTGATAGTCACCTGCTGGTTGTTGCCAGGTTGCAGCTGCTCTTGCATCTGGGCCAGAAGTCCTCCCTCCTGC
+
FFFFFFFFFFFFFFFFFFFFFFFFFFFFFFFFFFFFFFFFFFFFFFFFFFFFFFFFFFFFFFFFFFFFFFFFFFFFFFFFFFFFFFFFFFFFFFFFFFFFF
@A00805:71:HWVYNDRXX:1:1146:26060:31501/2
CCCCATGTGGGTGACCAGGTCCTTTCTCCTGATAGTCACCTGCTGGTTGTTGCCAGGTTACAGCTGCTCTTGCATCTGGGCCAGAAGTCCTCCCTCCTGCA
+
FFFFFF:FFFFFFFFFFFFFFFFFFFFFFFFFFFFFFFFFFFF,FFFFFFFFFF:FFFFFFFFFFFFFFFFFF::FFFFFFFFFFF:FFFFFFFFF:FFFF
@A00805:71:HWVYNDRXX:1:2265:6379:25942/1
CCAGCCTGCAGGAGGGAGGACTTCTGGCCCAGATGCAAGAGCAGCTGTAACCTGGCAACAACCAGCAGGTGACTATAAGGAGAAAGGACCTGGTCACCCAC
+
FFF:FF,FFFF:,,FFF,FFFFFF,,FFFFF,:F,FFF,F:FF:F,FFFF,F,:FFFF,FF,FF:FFFFF:F:,FF,,:FF,:FFFFF,F:FFF:F:FF,:
@A00805:71:HWVYNDRXX:2:1143:17327:29810/1
CCAGCCTGCAGGAGGGAGGACTTCTGGCCCAGATGCAAGAGCAGCTGTAACCTGGCAACAACCAGCAGGTGACTATCAGGAGAAAGGACCTGGTCACCCAC
+
FF::FF,FFF,FFFFFFFFF:,FFFFFFFFF:FFFFFF,F,FF:F:FFFF,F,:FFFFFFF,F:,FFF:FFFF:FF:FFFFFFFF,FF:F:FFFF:FFF,F
@A00805:71:HWVYNDRXX:2:1155:24442:35368/1
CCCCAGCCTGCAGGAGGGAGGACTTCTGGCCCAGATGCAAGAGCAGCTGTAACCTGGCAACAACCAGCAGGTGACTATCAGGAGAAAGGACCTGGTCACCC
+
FFFFFFFFFFFFFFFFFFFFFFFFFFFFFFFFFFFFFFFFFFFFFFFFFFFFFFFFFFF:FFFFFFFFFFFFFFFFFFFFFFFFFFFFFFFFFFFFFFFFF
@A00805:71:HWVYNDRXX:2:1265:8106:10488/1
CACCCAGCCTGCAGGAGGGAGGACTTCTGGCCCAGATGCAAGAGCAGCTGTAACCTGGCAACAACCAGCAGGTGACTATCAGGAGAAAGGACCTGGTCACC
+
FFFFFFFFFFFFFFFFFFFFFFFFFFFFFFFFFFFFFFFFFFFFFFFFFFFFFFFFFFFFFFFFFFFFFFFFFFFFFFFFFFFFFFFFFFFFFFFFFFFFF
@A00805:71:HWVYNDRXX:2:1265:8097:11130/1
CACCCAGCCTGCAGGAGGGAGGACTTCTGGCCCAGATGCAAGAGCAGCTGTAACCTGGCAACAACCAGCAGGTGACTATCAGGAGAAAGGACCTGGTCACC
+
FFFFFFFFFFFFFFFFFFFFFFFFFFFFFFFFFFFFFFFFFFFFFFFFFFFFFFFFFFFFFFFFFFFFFFFFFFFFFFFFFFFFFFFFFFFFFFFFFFFFF
@A00805:71:HWVYNDRXX:2:1265:7681:11318/1
CACCCAGCCTGCAGGAGGGAGGACTTCTGGCCCAGATGCAAGAGCAGCTGTAACCTGGCAACAACCAGCAGGTGACTATCAGGAGAAAGGACCTGGTCACC
+
FFFFFFFFFFFFFFFFFFFFFFFFFFFFFFFFFFFFFFFFFFFFFFFFFFFFFFFFFFFFFFFFFFFFFFFFFFFFFFFFFFFFFFFFFFFFFFFFFFFFF
@A00805:71:HWVYNDRXX:1:2114:27172:24846/2
CCAGGTCCTTTCTCCTGATAGTCACCTGCTGGTTGTTGCCAGGTTACAGCTGCTCTTGCATCTGGGCCAGAAGTCCTCCCTCCTGCAGGCTGGGTGTTGGC
+
FF:FFFFFFFFFFF:FFFF::FFFFFFFF:FFFFFFFFFFFFFF:FFFFFF:FFFFFFFF:FFFFFF:FFFFFFFFFFFFFFFFF:FFFFFFFFFFFFFFF
@A00805:71:HWVYNDRXX:2:1235:10212:22341/2
CAGGTCCTTTCTCCTGATAGTCACCTGCTGGTTGTTGCCAGGTTACAGCTGCTCTTGCATCTGGGCCAGAAGTCCTCCCTCCTGCAGGCTGGGTGTTGGCC
+
FFFFFFFFFFFFFFFFFFFFFFFFFFFFFFFFFFFFFFFFFFFFFFFFFFFFFFFFFFFFFFFFFFFFF:FFFFFFFFFFFFFFFFFFFFFFFFFFFFFFF
@A00805:71:HWVYNDRXX:2:1268:13955:23343/2
CAGGTCCTTTCTCCTGATAGTCACCTGCTGGTTGTTGCCAGGTTACAGCTGCTCTTGCATCTGGGCCAGAAGTCCTCCCTCCTGCAGGCTGGGTGTTGGCC
+
FFFFFFFFFFFFFFFFFFFFFFFFFFFFFFFFFFFFFFFFFFFFFFFFFFFFFFFFFFFFFFFFFFFFFFFFFFFFFFFFFFFFFFFFF:FFFFFFFFFFF
@A00805:71:HWVYNDRXX:1:2154:20726:22795/1
GGGGCCAACAGCCAGCCTGCAGGAGGGAGGACTTCTGGCCCAGATGCAAGAGCAGCTGCAACCTGGCAACAACCAGCAGGTGACTATCAGGAGAAAGGACC
+
FFFFFFFFFFFFFFFFFFFFFFFFFFFFFFFFF:FFFFFFFFFFFFFFFFFFFFFFFFFFFFFFFFFF,FFFFFFFFFFFFFFFFFFF:FFFFFF:FFFFF
@A00805:71:HWVYNDRXX:1:1103:13313:28432/2
TTTCTCCTGATAGTCACCTGCTGGTTGTTGCCAGGTTACAGCTGCTCTTGCATCTGGGCCAGAAGTCCTCCCTCCTGCAGGCTGGGTGTTGGCCCCTCTGC
+
FFFFFFFFFFFFFFFFFFFFFFFFFFFFFFFFFFFFFFFFFFFFFFFFFFFFFFFFFFFFFFFFFFFFFFFFFFFFFFFFFFFFFFFFFFFFFFFFFFFFF
@A00805:71:HWVYNDRXX:2:1122:6542:12164/2
TTTCTCCTGATAGTCACCTGCTGGTTGTTGCCAGGTTACAGCTGCTCTTGCATCTGGGCCAGAAGTCCTCCCTCCTGCAGGCTGGGTGTTGGCCCCTCTGC
+
FFFFFFFFFFFFFFFFFFFFFFFFFFF:FFFF:FFFFFFFFFFFFFFFFFFFFFFFFFFFFFFFFFFFFFFFFFFFFFFFFF:FFF:FFFFFFFFFFFFFF
@A00805:71:HWVYNDRXX:1:1260:9824:8735/2
CTGATAGTCACCTGCTGGTTGTTGCCAGGTTACAGCTGCTCTTGCATCTGGGCCAGAAGTCCTCCCTCCTGCAGGCTGGGTGTTGGCCCCTCTGCTGTCCT
+
FFFFFFFFFFFFFFFFFFFFFFFFFFFFFFFFFFFFFFFFFFFFFFFFFFFFFFFFFFFFFFFFFFFFFFFFFFFFFFFFFFFFFFFFFFFFFFFFFFFFF
@A00805:71:HWVYNDRXX:1:1275:15826:26428/2
CTGATAGTCACCTGCTGGTTGTTGCCAGGTTACAGCTGCTCTTGCATCTGGGCCAGAAGTCCTCCCTCCTGCAGGCTGGGTGTTGGCCCCTCTGCTGTCCT
+
FFFFFFFFFFFFFFFFFFFFFFFFFFFFFFFFFFFFFFF:FFFFFFFFFFFFFFFFFFFFFFFFFFFFFFFFFFFFFFFFFFFFFFFFFFFFFFFFFFFFF
@A00805:71:HWVYNDRXX:1:1169:22706:27978/1
CACCTTCTACTGCAGGACAGCAGAGGGGCCAACAGCCAGCCTGCAGGAGGGAGGACTTCTGGCCCAGATGCAAGAGCAGCTGCAACCTGGCAACAACCAGC
+
FFFFFFFFFFFFFFFFFFFFFFFFFFFFFFFFFFFFFFFFFFFFFFFFFFFFFFFFFFFFFFFFFFFFFFFFFFFFFFFFFFFFFFFFFFFFFFFFFFFFF
@A00805:71:HWVYNDRXX:2:1237:29405:14058/1
AGCACCTTCTACTGCAGGACAGCAGAGGGGCCAACACCCAGCCTGCAGGAGGGAGGACTTCTGGCCCAGATGCAAGAGCAGCTGTAACCTGGCAACAACCA
+
FFFFFFFFFFFFFFFFFFFFFFFFFFFFFFFFFFFFFFFFFFFFFFFFFFFFFFFFFFFFFFFFFFFFF:FFFFFF:FFFFF:FFFFFFFFFFFFFFFFFF
@A00805:71:HWVYNDRXX:1:1139:6632:21089/2
AGGTTACAGCTGCTCTTGCATCTGGGCCAGAAGTCCTCCCTCCTGCAGGCTGGGTGTTGGCCCCTCTGCTGTCCTGCAGTAGAAGGTGCCGTGAGCAGGCT
+
FF,FFFFFFFFFFFFFF:FFFF:FFFFFFFFFFFFFFFFFFFFFFFFFFFFFFF,FFFFFFFFFFFF:FFF:FFFFFFF,FFFFF,FFFFFFFFFFFFFF:
@A00805:71:HWVYNDRXX:1:1103:13313:28432/1
AGCCTGCTCACGGCACCTTCTACTGCAGGACAGCAGAGGGGCCAACACCCAGCCTGCAGGAGGGAGGACTTCTGGCCCAGATGCAAGAGCAGCTGTAACCT
+
FFFFFFFFFFFFFFFFFFFFFFFFFFFFFFFFFFFFFFFFFFFFFFFFFFFFFFFFFFFFFFFFFFFFFFFFFFFFFFFFFFFFFFFFFFFFFFFFFFFFF
@A00805:71:HWVYNDRXX:2:1122:6542:12164/1
AGCCTGCTCACGGCACCTTCTACTGCAGGACAGCAGAGGGGCCAACACCCAGCCTGCAGGAGGGAGGACTTCTGGCCCAGATGCAAGAGCAGCTGTAACCT
+
FFFFFFFFFFFFFFFFFFFFFFFFFFFFFFFFFFFFFFFFFFFFFFFFFFFFFFFFFFFFFFFFFFFFFFFFFFFFFFFFFFFFFFFFFFFFFFFFFFFFF
@A00805:71:HWVYNDRXX:2:2204:12491:36119/1
CCCAAAGCCTGCTCACGGCACCTTCTACTGCAGGACAGCAGAGGGGCCAACAGCCAGCCTGCAGGAGGGAGGACTTCTGGCCCAGATGCAAGAGCAGCTGC
+
FFFFFFFFFFFFFFFFFFFFFFFFFFFFFFFFFFFFFFFFFFFFFFFFFFFFFFFFFFFFFFFFFFFFFFFFFFFFFFFFFFFFFFFFFFFFFFFFFFFFF
