# Supplementary material for: Allele-specific quantitation of ATXN3 and HTT transcripts in polyQ disease models
Source: BMC Biol. 2023 Feb 1;21:17. doi: 10.1186/s12915-023-01515-3 (PMC9893648; doi:10.1186/s12915-023-01515-3)
Supplement: Supplementary file 12 — Additional file 12 Selected reads from RNA-Seq analysis. Reads covering HTT SNPs of interest in each sample (3 samples from HD iPSCs—iH222HD and 3 samples from HD NSCs—nH222HD) selected from aligned bam files (samtools view) and converted to the fastq format (samtools fastq). [file 12915_2023_1515_MOESM12_ESM.zip › nH222HD1_S15_selected_reads.fastq]

@A00805:71:HWVYNDRXX:2:1102:2338:23703/1
ACTGTTTTAAAGCATTTATAACAAGAGGTTCAAACAAACGAATGTGATTATGAATAGCATTCTTATCTGCACGGTTCTTTAGATCGGAAGAGCACACGTCT
+
FF:FFFFFFFF:F,FFFFFF:FFF:FF:,FFFF,FFF:FFFFFF,FFFFFFFFFFFFF:FFFFFFFFFFFFF:F:FFF,FFFFFF:FFFFFFFFF,FF,FF
@A00805:71:HWVYNDRXX:1:2267:25861:10394/1
AGTGGATGAGGGAGCAGGCGTGGGTCACAAACTCTGTGGAGGAGACCACGCTCCAGAGGCCAGGCAGCTGCAGGGCCAGGCAGCAGCAGTCCAGCCCTGCC
+
FFFFFFFFFFFFFFFFFFFFFFFFFFFFFFFFFFFFFFFFFFFFFFFFFFFFFFFFFFFFFFFFFFFFFFFFFFFFFFFFFFFFFFF:FFFFFFFFFFFFF
@A00805:71:HWVYNDRXX:2:1101:21432:22576/1
CAGTGGATGAGGGAGCAGGCGTGGGTCACAAACTCTGTGGAGGAGACCACGCTCCAGAGGCCAGGCAGCTGCAGGGCCAGGCAGCAGCAGTCCAGCCCTGC
+
FFFFFFFFFFFFFFFFFFFFFFFFFFFFFFFFFFFFFFFFFFFFFFFFFFFFFFFFFFFFFFFFFFFFFFFFFFFFFFFFFFFFFFFFFFFFFFFFFFFFF
@A00805:71:HWVYNDRXX:2:1101:20763:23015/1
CAGTGGATGAGGGAGCAGGCGTGGGTCACAAACTCTGTGGAGGAGACCACGCTCCAGAGGCCAGGCAGCTGCAGGGCCAGGCAGCAGCAGTCCAGCCCTGC
+
FFFFFFFFFFFFFFFFFFFFFFFFFFFFFFFFFFFFFFFFFFFFFFFFFFFFFFFFFFFFFFFFFFFFFFFFFFFFFFFFFFFFFFFFFFFFFFFFFFFFF
@A00805:71:HWVYNDRXX:2:1101:20790:23030/1
CAGTGGATGAGGGAGCAGGCGTGGGTCACAAACTCTGTGGAGGAGACCACGCTCCAGAGGCCAGGCAGCTGCAGGGCCAGGCAGCAGCAGTCCAGCCCTGC
+
FFFFFFFFFFFFFFFFFFFFFFFFFFFFFFFFFFFFFFFFFFFFFFFFFFFFFFFFFFFFFFFFFFFFFFFFFFFFFFFFFFFFFFFFFFFFFFFFFFFFF
@A00805:71:HWVYNDRXX:2:1124:3613:4492/1
CAGTGGATGAGGGAGCAGGCGTGGGTCACAAACTCTGTGGAGGAGACCACGCTCCAGAGGCCAGGCAGCTGCAGGGCCAGGCAGCAGCAGTCCAGCCCTGC
+
FFFFFFFFFFFFFFFFFFFFFFFFFFFFFFFFFFFFFFFFFFFFFFFFFFFFFFFFFFFFFFFFFFFFFFFFFFFFFFFFFFFFFFFFFFFFFFFFFFFFF
@A00805:71:HWVYNDRXX:2:1133:13078:22545/1
CAGTGGATGAGGGAGCAGGCGTGGGTCACAAACTCTGTGGAGGAGACCACGCTCCAGAGGCCAGGCAGCTGCAGGGCCAGGCAGCAGCAGTCCAGCCCTGC
+
FFFFFFFFFFFFFFFFFFF:FFFFFFFFFFFFFFFFFFFFFFFFFFFFFFFFFFFFFFFFFFFFFFFFFFFFFFFFFFFFFF:FFFFFFFFFFFFFFFFFF
@A00805:71:HWVYNDRXX:2:2124:3405:12461/1
CAGTGGATGAGGGAGCAGGCGTGGGTCACAAACTCTGTGGAGGAGACCACGCTCCAGAGGCCAGGCAGCTGCAGGGCCAGGCAGCAGCAGTCCAGCCCTGC
+
FFFFFFFFF:FFFFFFFFFFFFFFFFFFFFFFFFFFFFFFFFFFFFFFFFFFFFFFFFFFFFFFFFFFFFFFFFFFFFFFFFFFFFFFFFFFFFFFFFFFF
@A00805:71:HWVYNDRXX:2:2124:3323:12508/1
CAGTGGATGAGGGAGCAGGCGTGGGTCACAAACTCTGTGGAGGAGACCACGCTCCAGAGGCCAGGCAGCTGCAGGGCCAGGCAGCAGCAGTCCAGCCCTGC
+
FFFFFFFFFFFFFFFFFFFFFFFFFFFFFFFFFFFFFFFFFFFFFFFFFFFFFFFFFFFFFFFFFFFFFFFFFFFFFFFFFFFFFFFFFFFFFFFFFFFFF
@A00805:71:HWVYNDRXX:2:2124:3486:12540/1
CAGTGGATGAGGGAGCAGGCGTGGGTCACAAACTCTGTGGAGGAGACCACGCTCCAGAGGCCAGGCAGCTGCAGGGCCAGGCAGCAGCAGTCCAGCCCTGC
+
::FFFFFFFFFFFFFFFFFFFFFFFFFFFFFFFFFFFFFFFFFFFFFFFFFFFFFFFFFFFFFFFFFFFFFFFFFFFFFFFFFFFFFFFFFFFFFFFFFFF
@A00805:71:HWVYNDRXX:1:2103:5032:17096/2
AGGGCTGGACTGCTGCTGCCTGGCCCTGCAGCTGCCTGGCCTCTGGAGCGTGGTCTCCTCCACAGAGTTTGTGACCCACGCCTGCTCCCTCATCCACTGTG
+
FFFFFFFFFFFFFFFFFFFFFFFFFFFFFFFFFFFFFFFFFFFFFFFFFFFFFFFFFFFFF,FFFFFFFFFFFFFFFFFFFFFFFFFFFFFFFFFFFFFFF
@A00805:71:HWVYNDRXX:1:2103:4535:17206/2
AGGGCTGGACTGCTGCTGCCTGGCCCTGCAGCTGCCTGGCCTCTGGAGCGTGGTCTCCTCCACAGAGTTTGTGACCCACGCCTGCTCCCTCATCCACTGTG
+
FFFFFFFFFFFFFFFFFFFFFFFFFFFFFFFFFFFFFFFFFFFFFFFFFFFFFFF:FFFFFFFFFFFFFFFFFFFFFFFFFFFFFFFFFFFFFFFFFF:FF
@A00805:71:HWVYNDRXX:1:2103:4580:17253/2
AGGGCTGGACTGCTGCTGCCTGGCCCTGCAGCTGCCTGGCCTCTCGAGCGTGGTCTCCTCCACAGAGTTTGTGACCCACGCCTGCTCCCTCATCCACTGTG
+
FFFFFFF,FFFFFFFFFFFFFFFFFFFFFFFFFFFFFFFFFFF:,FFFFFFFFFFFFFFFFFFFFF:FF:FFFF:FFFFFFFFFFF:FFFFF,FFFFFF,,
@A00805:71:HWVYNDRXX:1:1251:24704:13182/1
CACAGTAGATGAGGGAGCAGGCGTGGGTCACAAATTCTGTGGAGGAGACCACGCTCCAGAGGCCAGGCAGCTGCAGGGCCAGGCAGCAGCAGTCCAGCCCT
+
,FFFFFFFFFFFFFFFFFFFFFF,FFF:FFFFFFFFFFFFFFFFFFFFFFFFFFFFFFFFFFFFFFFFFFFFFFFFFFFFFF,FFFFFFF,FFFFFFFFFF
@A00805:71:HWVYNDRXX:1:1251:24758:13244/1
CACAGTAGATGAGGGAGCAGGCGTGGGTCACAAATTCTGTGGAGGAGACCACGCTCCAGAGGCCAGGCAGCTGCAGGGCCAGGCAGCAGCAGTCCAGCCCT
+
FFFFFFFFFFFFFFFFFFFFFFFFFFFFFFFFFFFFFFFFFFFFFFFFFFFFFFFFFFFFFFFFFFFFFFFFFFFFFFFFFFFFFFFFFFFFFFFFFFFFF
@A00805:71:HWVYNDRXX:2:1117:30083:18427/1
CACAGTAGATGAGGGAGCAGGCGTGGGTCACAAACTCTGTGGAGGAGACCACGCTCCAGAGGCCAGGCAGCTGCAGGGCCAGGCAGCAGCAGTCCAGCCCT
+
FFFFFF:FFFFFFFFFFFFFFFFFFFFFFFFFFFFFFFFFFFFFFFFFFFFFFFFFFFFFFFFFFFFFFFFFFFFFFFFFFFFF:FFFFFFFFFFFFFFFF
@A00805:71:HWVYNDRXX:2:1278:1823:17174/1
CACAGTGGATGAGGGAGCAGGCGTGGGTCACAAACTCTGTGGAGGAGACCACGCTCCAGAGGCCAGGCAGCTGCAGGGCCAGGCAGCAGCAGTCCAGCCCT
+
FFFFFFFFF:FFFFFFFFFFFFFFFFFFFFFFFFFFFFFFFFFFFFFFFFFFFFFFFFFFFFFFFFFFFFFFFFFFFFFFFFFFFFFFFFFFFFFFFFFFF
@A00805:71:HWVYNDRXX:2:2101:27028:21057/1
CACAGTGGATGAGGGAGCAGGCGTGGGTCACAAACTCTGTGGAGGAGACCACGCTCCAGAGGCCAGGCAGCTGCAGGGCCAGGCAGCAGCAGTCCAGCCCT
+
FFFFFFFFFFFFFFFFFFFFFFFFFFFFFFFFFFFFFFFFFFFFFFFFFFFFFFFFFFFFFFFFFFFFFFFFFFFFFFFFFFFFFFFFFFFFFFFFFFFFF
@A00805:71:HWVYNDRXX:2:2101:27136:23437/1
CACAGTGGATGAGGGAGCAGGCGTGGGTCACAAACTCTGTGGAGGAGACCACGCTCCAGAGGCCAGGCAGCTGCAGGGCCAGGCAGCAGCAGTCCAGCCCT
+
FFFFFFFFFFFFFFFFFFFFFFFFFFFFFFFFFFFFFFFFFFFFFFFFFFFFFFFFFFFFFFFFFFFFFFFFFFFFFFFFFFFFFFFFFFFFFFFFFFFFF
@A00805:71:HWVYNDRXX:1:2131:29514:3349/1
ACACAGTGGATGAGGGAGCAGGCGTGGGTCACAAACTCTGTGGAGGAGACCACGCTCCAGAGGCCAGGCAGCTGCAGGGCCAGGCAGCAGCAGTCCAGCCC
+
FFFFFFFFFFFFFFFFFFFFFFFFFFFFFFFFFFFFFFFFFFFFFFFFFFFFFFFFFFFFFFFFFFFFFFFFFFFFFFFFFFFFFFFFFFFFFFFFFFFFF
@A00805:71:HWVYNDRXX:1:1106:15103:24236/1
CACACAGTGGATGAGGGAGCAGGCGTGGGTCACAAACTCTGTGGAGGAGACCACGCTCCAGAGGCCAGGCAGCTGCAGGGCCAGGCAGCAGCAGTCCAGCC
+
FFFFF:FFFFFFFFFFFFFFFFFFFFFFFFFFFFFFFFFFFFFFFFFFFFFFFFFFFFFFFFFFFFFFFFFFFFFFFFFFFFFFFFFFFFFFFFFFFFFFF
@A00805:71:HWVYNDRXX:1:1106:15347:24251/1
CACACAGTGGATGAGGGAGCAGGCGTGGGTCACAAACTCTGTGGAGGAGACCACGCTCCAGAGGCCAGGCAGCTGCAGGGCCAGGCAGCAGCAGTCCAGCC
+
FFFFFFFFFFFFFFFFFFFFFFFFFFFFFFFFFFFFFFFFFFFFFFFFFFFFFFFFFFFFFFFFFFFFFFFFFFFFFFFFFFFFFFFFFFFFFFFFFFFFF
@A00805:71:HWVYNDRXX:2:1232:32967:7607/1
CACACAGTGGATGAGGGAGCAGGCGTGGGTCACAAACTCTGTGGAGGAGACCACGCTCCAGAGGCCAGGCAGCTGCAGGGCCAGGCAGCAGCAGTCCAGCC
+
FFFFFFF:FFFFFFFFFFFFFFFFFFFFFFFFFFFFFFFFFFFFFFFFFFFFFFFFFFFFFFFFFFFFFFFFFFFFFFFFFFFFFFFFFFFFFFFFFFFFF
@A00805:71:HWVYNDRXX:2:2133:8223:24283/1
CACACAGTGGATGAGGGAGCAGGCGTGGGTCACAAACTCTGTGGAGGAGACCACGCTCCAGAGGCCAGGCAGCTGCAGGGCCAGGCAGCAGCAGTCCAGCC
+
FFFFFFFFFFFFFFFFFFFFFFFFFFFFFFFFFFFFFFFFFFFFFFFFFFFFFFFFFFFFFFFFFFFFFFFFFFFFFFFFFFFFFF:FFFFFFFFFFFFFF
@A00805:71:HWVYNDRXX:1:2145:26232:34115/2
GCTGGACTGCTGCTGCCTGGCCCTGCAGCTGCCTGGCCTCTGGAGCGTGGTCTCCTCCACAGAGTTTGTGACCCACGCCTGCTCCCTCATCCACTGTGTGC
+
FFFFFFFFFFFFFFFFFFFFFFFFFFFFFFFFFFFFFFFFFFFFFFFFFFFFFFFFFFFFFFFFFFFFFFFFFFFFFFFFFFFFFFFFFFFFFFFFFFFFF
@A00805:71:HWVYNDRXX:1:2210:11776:18944/2
GCTGGACTGCTGCTGCCTGGCCCTGCAGCTGCCTGGCCTCTGGAGCGTGGTCTCCTCCACAGAGTTTGTGACCCACGCCTGCTCCCTCATCCACTGTGTGC
+
FFFFFFFFFFFFFFFFFFFFFFFFFFFFFFFFFFFFFFFFFFFFFFFFFFFFFFFFFFFFFFFFFFFFFFFFFFFFFFFFFFFFFFFFFFFFFFFFFF:FF
@A00805:71:HWVYNDRXX:2:2137:14488:22576/2
GCTGGACTGCTGCTGCCTGGCCCTGCAGCTGCCTGGCCTCTGGAGCGTGGTCTCCTCCACAGAGTTTGTGACCCACGCCTGCTCCCTCATCCACTGTGTGC
+
FFFFFFFFFFFFF:FFFFFFFFFFFFFFFFFFFFFFFFFFFFFFFFFFFFFFFFFFFFFFFFFFFFFFF::FFFFFFFFFFFFF:FFFFFFFFF::FFFFF
@A00805:71:HWVYNDRXX:1:1238:5330:35900/1
GCACACAGTGGGTGAGGGAGCAGGCGTGGGTCACAAACTCTGTGGAGGAGACCACGCTCCAGAGGCCAGGCAGCTGCAGGGCCAGGCAGCAGCAGTCCAGC
+
FFFFFFFFFFF,FFFFFFFFFFFFFFFFFFFFFFFFFFFFFFFFFFFFFFFFFFFFFFFFFFFFFFFFFFFFFFFFFFFFFFFFFFFFFFFFFFFFFFFFF
@A00805:71:HWVYNDRXX:1:2255:14362:33567/1
ACACACAGTAGATGAGGGAGCAGGCGTGGGTCACAAACTCTGTGGAGGAGACCACGCTCCAGAGGCCAGGCAGCTGCAGGGCCAGGCAGCAGCAGTCCAGC
+
FFFFFFFFFFFFFFFFFFFFFFFFFFFFFFFFFFFF:FFFFFFFFFFFFFFFFFFFFFFFFFFFFFFFFFFFFFFFFFFFFFFFFFFFFFFFFFFFFFFFF
@A00805:71:HWVYNDRXX:2:2126:14850:14967/1
GCACACAGTGGATGAGGGAGCAGGCGTGGGTCACAAACTCTGTGGAGGAGACCACGCTCCAGAGGCCAGGCAGCTGCAGGGCCAGGCAGCAGCAGTCCAGC
+
FF,FFFFFFFFFFFFFFFFFFFFFFFFFFFFFFFFFFFFFFFFFFFFFFFFFFFFFFFFFFFFFFFFFFFFFFFFFFFFFFFFFFFFFFFFFFFFFFFFFF
@A00805:71:HWVYNDRXX:1:2264:6433:1736/1
CGGCCTCCAGGATGAAGTGCACACAGTAGATGAGGGAGCAGGCGTGGGTCACAAACTCTGTGGAGGAGACCACGCTCCAGAGGCCAGGCAGCTGCAGGGCC
+
FFFFFF:FFFFFFFF:FFFFFFFFFFFF:F::FF:FFFFFFFFFFFFFFFFFFFFFFFFFFFFFFFFFFF:FFFFFFFFFFFFFFFFFFFFFFFFFFFFFF
@A00805:71:HWVYNDRXX:1:1277:5484:27367/2
GCTGCCTGGCCTCTGGAGCGTGGTCTCCTCCACAGAGTTTGTGACCCACGCCTGCTCCCTCATCCACTGTGTGCACTTCATCCTGGAGGCCGTTGCAGTGC
+
FFFFFFFFFFFFFFFFFFFFFFFFFFFFFFFFFFFFFF:FFFFFFFFFFFFFFFFFFFFFFFFFFFFFF:FFFFFFFFFFFFFFFFFFFFFFFFFFFFFFF
@A00805:71:HWVYNDRXX:1:2138:5873:33646/2
GCTGCCTGGCCTCTGGAGCGTGGTCTCCTCCACAGAGTTTGTGACCCACGCCTGCTCCCTCATCCACTGTGTGCACTTCATCCTGGAGGCCGTTGCAGTGC
+
FFFFFFFFFFFFFFFFFFFFFFFFFFFFFFFFFFFFFFFFF:FFFFFFFFFFFFFFFFFFFFFFFFFFFFFFFFFFFFFFFFFFFFFFFFFFFFFFFFFFF
@A00805:71:HWVYNDRXX:2:2129:8757:30937/2
GCTGCCTGGCCTCTGGAGCGTGGTCTCCTCCACAGAGTTTGTGACCCACGCCTGCTCCCTCATCCACTGTGTGCACTTCATCCTGGAGGCCGTTGCAGTGC
+
FFFFFFFFFFFFFFFFFFFFFFFFFFFFFFFFFFFFF:FFFFFFFFFFFFFFFFFFFFFFFFFFFFFFFFFFFFFFFFFFFFFFFFFFFFFFFFFFFFFFF
@A00805:71:HWVYNDRXX:2:2129:8531:31046/2
GCTGCCTGGCCTCTGGAGCGTGGTCTCCTCCACAGAGTTTGTGACCCACGCCTGCTCCCTCATCCACTGTGTGCACTTCATCCTGGAGGCCGTTGCAGTGC
+
:FFFFFFFFFFFFFFFFFFFFFFFFFFFFFFFF:F:F:FFFFFFFFFFFF:FFFFFFFFFFF:FFFFFF:FFFFFFFFFFFFFFFFFFFFFFFFFFFFFF:
@A00805:71:HWVYNDRXX:2:2262:17183:12994/2
GCTGCCTGGCCTCTGGAGCGTGGTCTCCTCCACAGAGTTTGTGACCCACGCCTGCTCCCTCATCCACTGTGTGCACTTCATCCTGGAGGCCGTTGCAGTGC
+
FFFFFFFFFFFFFFFFFFF,FFFFFFFFFFFFFFFFF:F:FFFFFFFFFFFFFFFFFFFFF:FFFFFFF:FFFFFFFFF:FFFFFFF:FFFF:FFFFFFFF
@A00805:71:HWVYNDRXX:2:2262:18059:13761/2
GCTGCCTGGCCTCTGGAGCGTGGTCTCCTCCACAGAGTTTGTGACCCACGCCTGCTCCCTCATCCACTGTGTGCACTTCATCCTGGAGGCCGTTGCAGTGC
+
FFFFFFFFFFFFFFFFFFFFFFFFFFFFFFFFFFF,FF:FFFFFFFFFFFFFFFFFFFFFFFFFFFFFF:FFFFFFFFFFFFFFFFFFFFFFFFFFFFFFF
@A00805:71:HWVYNDRXX:1:2143:21603:31485/2
GCCTGGCCTCTGGAGCGTGGTCTCCTCCACAGAGTTTGTGACCCACGCCTGCTCCCTCATCCACTGTGTGCACTTCATCCTGGAGGCCGTTGCAGTGCAGC
+
FFFFFFFFFFFFFFFFFFFFFFFFFFFF,F:FFFFFFFFFFFFFFFFFFFFFFFFFFF,FFFFFFFFFFFFFFFFFFFFFFFFFFFFFFFFFFFFFFFFFF
@A00805:71:HWVYNDRXX:1:2143:21621:31485/2
GCCTGGCCTCTGGAGCGTGGTCTCCTCCACAGAGTTTGTGACCCACGCCTGCTCCCTCATCCACTGTGTGCACTTCATCCTGGAGGCCGTTGCAGTGCAGC
+
FFFFFFFFFFFFFFFFFFFFFFFFFFFFFFFFFFFFFFFFFFFFFFFFFFFFFFFFFFFFFFFF:F,FFFFFFFFFFFFFFFFFFFFFFFFFFFFFFFFFF
@A00805:71:HWVYNDRXX:2:1219:24632:26647/2
GCCTGGCCTCTGGAGCGTGGTCTCCTCCACAGAGTTTGTGACCCACGCCTGCTCCCTCATCCACTGTGTGCACTTCATCCTGGAGGCCGTTGCAGTGCAGC
+
FFFFFFFFFFFFFFFFFFFFFFFFFFFFFFFF:FFFFFFFFFFFFFFFFFFFFFFFFFFFFFFFFFFFFFFFFFFFFFFFFFFFFFFFFFFFFFFFFFFFF
@A00805:71:HWVYNDRXX:2:1219:22978:27383/2
GCCTGGCCTCTGGAGCGTGGTCTCCTCCACAGAGTTTGTGACCCACGCCTGCTCCCTCATCCACTGTGTGCACTTCATCCTGGAGGCCGTTGCAGTGCAGC
+
FFFFFFFFFFFFFFFFFFFFFFFFFFFF:FFFFFF,FFFFFFFFFFFFFFFFFFFFFFFFFFFFFFFFFFFFFFFFFFFFFFFFFFFFFFFFFFFFFFFFF
@A00805:71:HWVYNDRXX:2:1219:23240:27586/2
GCCTGGCCTCTGGAGCGTGGTCTCCTCCACAGAGTTTGTGACCCACGCCTGCTCCCTCATCCACTGTGTGCACTTCATCCTGGAGGCCGTTGCAGTGCAGC
+
FF:::FFFFFF:FFFFFFFFFFFFFFFFFFFFFFF,FFFFFFFFFFFFFFFFF:F:FFFFFFFFFFFFFFFFFFFFF:FFF:FFF:FFFFFFF:FFFFFFF
@A00805:71:HWVYNDRXX:1:1125:2302:25676/1
CTCCAGGCTGCACTGCAACGGCCTCCAGGATGAAGTGCACACAGTGGATGAGGGAGCAGGCGTGGGTCACAAACTCTGTGGAGGAGACCACGCTCCAGAGG
+
FFFFFFFFFFFFFFFFFFFFFFFFFFFFFFFFF:FFFFFFFFFFFFFFFFFFFFFFFFFFFFFFFFFFFFFFFFFFFFFFFFFFFFFFFFFFFFFFFFFFF
@A00805:71:HWVYNDRXX:2:2153:11333:33865/2
CTGGAGCGTGGTCTCCTCCACAGAGTTTGTGACCCACGCCTGCTCCCTCATCCACTGTGTGCACTTCATCCTGGAGGCCGTTGCAGTGCAGCCTGGAGAGC
+
FFFFFFFFFFFFFFFFFFFFFFFFFFFFFFFFFFFFFFFFFFFFFFFFFFFFFFFFFFFFFFFFFFFFFFFFFFFFFFFFFFFFFFFFFFFFFFFFFFFFF
@A00805:71:HWVYNDRXX:2:2153:11297:33927/2
CTGGAGCGTGGTCTCCTCCACAGAGTTTGTGACCCACGCCTGCTCCCTCATCCACTGTGTGCACTTCATCCTGGAGGCCGTTGCAGTGCAGCCTGGAGAGC
+
FFFFFFFFFFFFFFFFFFF:FFFFFFFFFFFFFFFFFFFFFFFFFFFFFFFFF::FFFFFFFFFFFFFFFFFFFFFFF:FFFFFFFFFFFFFFFFFFFFFF
@A00805:71:HWVYNDRXX:1:2143:21603:31485/1
CCTGCTCTCCAGGCTGCACTGCAACGGCCTCCAGGATGAAGTGCACACAGTGGATGAGGGAGCAGGCGTGGGTCACAAACTCTGTGGAGGAGACCACGCTC
+
FFFFFFFFFFFFFFFFFFFFFF:FFFFFFFFFFFFF:F,:FFFF:FFFFFFFF:FFFFFFFFFFFFFFFFFFFFFFFFFFFFFFFFFFFFFFFFFFFFFFF
@A00805:71:HWVYNDRXX:1:2143:21621:31485/1
CCTGCTCTCCAGGCTGCACTGCAACGGCCTCCAGGATGAAGTGCACACAGTGGATGAGGGAGCAGGCGTGGGTCACAAACTCTGTGGAGGAGACCACGCTC
+
FFFFFF:FFFFFFF:FFFF:FFFFFFFFF:FFFF:FFFFF:FFFFFFFFFFFFF,FFF::FFFFFFFFFFFFFF:FF:FFFFFFFFFFFFFFFF:FFFFFF
@A00805:71:HWVYNDRXX:2:1219:24632:26647/1
CCTGCTCTCCAGGCTGCACTGCAACGGCCTCCAGGATGAAGTGCACACAGTGGATGAGGGAGCAGGCGTGGGTCACAAACTCTGTGGAGGAGACCACGCTC
+
FFFFFFFFFFFFFFFFFFFFFFFFFFFFFFFFFFFFFFF:FFFFFFFF:FFFFFFFFFFFFFFFFFFFFFFFFFFFFFFFFFFFFFFFFFFFFFFFFFFFF
@A00805:71:HWVYNDRXX:2:1219:22978:27383/1
CCTGCTCTCCAGGCTGCACTGCAACGGCCTCCAGGATGAAGTGCACACAGTGGATGAGGGAGCAGGCGTGGGTCACAAACTCTGTGGAGGAGACCACGCTC
+
FFFFFFFFFFFFFFFFFFFFFFF:FFFFFFFF,FFF:F:,FFFFFFFFFF:FFF,FFFFFFFFFFFFFFFFFFFFFFFFFFFFFFFFFFFFFFFFFFFFFF
@A00805:71:HWVYNDRXX:2:1219:23240:27586/1
CCTGCTCTCCAGGCTGCACTGCAACGGCCTCCAGGATGAAGTGCACACAGTGGATGAGGGAGCAGGCGTGGGTCACAAACTCTGTGGAGGAGACCACGCTC
+
:FF::FFFFFFFFFFFFFFF:FFFFFFFFFFFFFFFFFF:FFF:FFFFFFF:FF:FFF,FF:FF::FFFFFFF:FFFFFFFFFFFFFFFFFFFFFFFFFFF
@A00805:71:HWVYNDRXX:2:1122:13584:14152/2
GTCTCCTCCACAGAGTTTGTGACCCACGCCTGCTCCCTCATCCACTGTGTGCACTTCATCCTGGAGGCCGTTGCAGTGCAGCCTGGAGAGCAGCTTCTTAG
+
FFFFFFFFFFFFFFFFFFFFFFFFFFFFFFFFFFFFFFFFFFFFFFFFFFFFFFFFFFFFFFFFFFFFFFFFFFFFFFFFFFFFFFFFFFFFFFFFFFFFF
@A00805:71:HWVYNDRXX:2:1122:14253:14528/2
GTCTCCTCCACAGAGTTTGTGACCCACGCCTGCTCCCTCATCCACTGTGTGCACTTCATCCTGGAGGCCGTTGCAGTGCAGCCTGGAGAGCAGCTTCTTAG
+
FFFFFFFFFFFFFFFFFFFFFFFFFFFFFFFFFFFFFFFFFFFFFFFFFFFFFFFFFFFFFFFFFFFFFFFFFFFFFFFFFFFFFFFFFFFFFFFFFFFFF
@A00805:71:HWVYNDRXX:1:1138:1967:15577/2
TCTCCTCCACAGAGTTTGTGACCCACGCCTGCTCCCTCATCCACTGTGTGCACTTCATCCTGGAGGCCGTTGCAGTGCAGCCTGGAGAGCAGCTTCTTAGT
+
FFFFFFFFFFFFFF:FFFFFFFFFFFFFFFFFFFFFFFFFFF:FFFFFFFFFFFFFFFFFFFFFFFFFFFFFFFFFFFFFFFFFFFFFFFFFFFFFFFFFF
@A00805:71:HWVYNDRXX:1:1271:13440:10144/2
CTCCTCCACAGAGTTTGTGACCCACGCCTGCTCCCTCATCCACTGTGTGCACTTCATCCTGGAGGCCGTTGCAGTGCAGCCTGGAGAGCAGCTTCTTAGTC
+
FFFFFFFFFFFFFFFFFFFFFFFFFFFFFFFFFFFFFFFFFFFFFFFFFFFFFFFFFFFFFFFFFFFFFFFFFFFFFFFFFFFFFFFFFFFFFFFFFFFFF
@A00805:71:HWVYNDRXX:1:1149:15546:6715/1
CCCTCTTTCTGGACTAAGAAGCTGCTCTCCAGGCTGCACTGCAACGGCCTCCAGGATGAAGTGCACACAGTGGATGAGGGAGCAGGCGTGGGTCACAAACT
+
FFFFFFFFFFFFFFFFFFFFFFFFFFFFFFFFFFFFFFFFFFFFFFFFFFFFFFFFFFF,FFFFFFFFFFFFFFFFFFFFFFFFFFFFFFFFFFFFFFFFF
@A00805:71:HWVYNDRXX:1:2166:2103:8797/1
CCTTCTTTCTGGACTAAGAAGCTGCTCTCCAGGCTGCACTGCAACGGCCTCCAGGATGAAGTGCACACAGTGGATGAGGGAGCAGGCGTGGGTCACAAACT
+
FFFFFFFFFFFFFFFFFFFFFFFFFFFFFFFFFFFFFFFFFFFFFFFFFFFFFFFFFFFFFFFFFFFFFFFFFFFFFFFFFFFFFFFFFFFFFFFFFFFFF
@A00805:71:HWVYNDRXX:1:2166:2103:8860/1
CCTTCTTTCTGGACTAAGAAGCTGCTCTCCAGGCTGCACTGCAACGGCCTCCAGGATGAAGTGCACACAGTGGATGAGGGAGCAGGCGTGGGTCACAAACT
+
FFFFF:FFFFFFFFFFFF:F:FFFFFFF:FFFFFFFFFFF,FFFFFFFFFFFFFFFFFFFFF:FFFFFFFFFFFFFFFFFFFFF:FFFFFFFFFFFFFFFF
@A00805:71:HWVYNDRXX:1:2166:2573:9173/1
CCTTCTTTCTGGACTAAGAAGCTGCTCTCCAGGCTGCACTGCAACGGCCTCCAGGATGAAGTGCACACAGTGGATGAGGGAGCAGGCGTGGGTCACAAACT
+
FFFFFFFFFFFFFFFFFFFFFFFFFFFFFFFFFFFFFFFFFFFFFFFFFFFFFFFFFFF,FFFF:FFFFFFFFFFFFFFFFFFFFFFFFFFFFFFFFFFFF
@A00805:71:HWVYNDRXX:2:2146:6207:7169/1
CCTTCTTTCTGGACTAAGAAGCTGCTCTCCAGGCTGCACTGCAACGGCCTCCAGGATGAAGTGCACACAGTGGATGAGGGAGCAGGCGTGGGTCACAAACT
+
FFFFFFFFFFFFFFFFFFFFFFFFFFFFFFFFFFFFFFFFFFFFFFFFFFFFFFFF:FFFFFFFFFFFFFFFFFFFFFFFFFFFFFFFFFFFFFFFFFFF:
@A00805:71:HWVYNDRXX:2:2267:26341:24909/1
CCTTCTTTCTGGACTAAGAAGCTGCTCTCCAGGCTGCACTGCAACGGCCTCCAGGATGAAGTGCACACAGTGGATGAGGGAGCAGGCGTGGGTCACAAACT
+
FFFF:FFFFFFFFF:FFF:FFFFFFFFFFFFFFFFFFFFFFFFFFFFFFFFFFFFFFFFFFFFFFFFFFFFFFFFF,FFFFFFFFFFFFFFFFFFFFFFFF
@A00805:71:HWVYNDRXX:2:2267:26341:24972/1
CCTTCTTTCTGGACTAAGAAGCTGCTCTCCAGGCTGCACTGCAACGGCCTCCAGGATGAAGTGCACACAGTGGATGAGGGAGCAGGCGTGGGTCACAAACT
+
FFFFFFFFFFFFFFFFFFFFFFFFFFFFFFFFFFFFFFFFFFFFFFFFFFFFFFFFFFFFFFFFFFFFFFFFFFFFFFFFFFFFFFFFFFFFFFFFFFFFF
@A00805:71:HWVYNDRXX:2:1247:30382:27085/2
GTTTGTGACCCACGCCTGCTCCCTCATCCACTGTGTGCACTTCATCCTGGAGGCCGTTGCAGTGCAGCCTGGAGAGCAGCTTCTTAGTCCAGAAAGAAGGA
+
FFFFFFFFFFFFFFFFFF:FFFFFFFFFFFFFFFFFFFFFFFFFFFFFFFFFFFFFFFFFFFFFFFFFFFFFFFFFFFFFFFFFFFFFFFFFFFFFFFFFF
@A00805:71:HWVYNDRXX:2:2247:30183:21073/2
GTTTGTGACCCACGCCTGCTCCCTCATCCACTGTGTGCACTTCATCCTGGAGGCCGTTGCAGTGCAGCCTGGAGAGCAGCTTCTTAGTCCAGAAAGAAGGA
+
FFFFFFFFFFFFFFFFFFFFFFFFFFFFFFFFFFFFFFFFFFFFFFFFFFFFFFFFFFFFFFFFFFFFFFFFFFFFFFFFFFFFFFFFFFFFFFFFFFFFF
@A00805:71:HWVYNDRXX:2:2245:20636:23046/1
GTCCTTCTTTCTGGACTAAGAAGCTGCTCTCCAGGCTGCACTGCAACGGCCTCCAGGATGAAGTGCACACAGTGGATGAGGGAGCAGGCGTGGGTCACAAA
+
FFFFFFFFFFFFFFFFFFFFFFFFFFFFFFFF:FFFFFFFFFFFFFFFFFFFFFFFFFFFFFFFFFFF:FFFFFFFFFFFFFFFFFFFFFFFFFFFFFFFF
@A00805:71:HWVYNDRXX:1:1127:2456:37027/2
GTGACCCACGCCTGCTCCCTCATCCACTGTGTGCACTTCATCCTGGAGGCCGTTGCAGTGCAGCCTGGAGAGCAGCTTCTTAGTCCAGAAAGAAGGACAAA
+
FFFFFFFFFFFF,FFFFFFFFFFFFFFFFFFFFFFFFFFFFFFFFFFFFFFFFFFFFF:FFFFFFFFFFFFFFFFFFFFFFFFFFFFFFFFFFFF:FFFFF
@A00805:71:HWVYNDRXX:1:2166:31819:3928/2
CCCACGCCTGCTCCCTCATCCACTGTGTGCACTTCATCCTGGAGGCCGTTGCAGTGCAGCCTGGAGAGCAGCTTCTTAGTCCAGAAAGAAGGACAAATACC
+
FFFFFFFF:FFFFFFFFFFFFFFFFFFF:FFFFFFFFFFFFFFFFFFFF:FFFFFFFFFFFFFFFFFFFFFFFFFFFFFFFF:FFFFFF:FFFFFFFFFFF
@A00805:71:HWVYNDRXX:1:2103:5032:17096/1
GGGTATTTGTCCTTCTTTCTGGACTAAGAAGCTGCTCTCCAGGCTGCACTGCAACGGCCTCCAGGATGAAGTGCACACAGTGGATGAGGGAGCAGGCGTGG
+
FFFFFFFFFFFFFFFFFFFFFFFFFFFFFFFFFFFFFFFFFFFFFFFFFFFFFFFFFFFFFFFFFFFFF:FFFFFFFFFFFFFFFFFFFFFFFFFFFFFFF
@A00805:71:HWVYNDRXX:1:2103:4535:17206/1
GGGTATTTGTCCTTCTTTCTGGACTAAGAAGCTGCTCTCCAGGCTGCACTGCAACGGCCTCCAGGATGAAGTGCACACAGTGGATGAGGGAGCAGGCGTGG
+
FFFFFFFFFFFFFFFFFFFFFFFFFFFFFFFFFFFFFFFFFFFFFFFFFF:FFFFFFFFFFFFFFF:FF,FFFFFFFFFFF:FFF:FFFFFFFFFFFFFFF
@A00805:71:HWVYNDRXX:1:2103:4580:17253/1
GGGTATTTGTCCTTCTTTCTGGACTAAGAAGCTGCTCTCCAGGCTGCACTGCAACGGCCTCCAGGATGAAGTGCACACAGTGGATGAGGGAGCAGGCGTGG
+
FFF,FFFFFFF:FFFFFFFFFFFFFFFFFFFFFFFFFFFFFFFFFFFFFFFFFFFF:FFFFFFFF,FFF,FFFFFFFFFFFFFF:FFFFFFFFFFFFFFFF
@A00805:71:HWVYNDRXX:2:1274:32172:29215/1
GGGTATTTGTCCTTCTTTCTGGACTAAGAAGCTGCTCTCCAGGCTGCACTGCAACGGCCTCCAGGATGAAGTGCACACAGTAGATGAGGGAGCAGGCGTGG
+
FFFF:FFFFFFFFFFFFFFFFFFFFFFFFFFFFFFFFFFFFFFFFFFFFFFFFFFFFFFFFFFFFFFF:FFFFFFFFFF:FFFFFFFFFFFFFFFFFFFFF
@A00805:71:HWVYNDRXX:1:1218:18665:6543/1
GGGGTATTTGTCCTTCTTTCTGGACTAAGAAGCTGCTCTCCAGGCTGCACTGCAACGGCCTCCAGGATGAAGTGCACACAGTGGATGAGGGAGCAGGCGTG
+
FFFF,F:FFFFFFFFFFF:FFFFFF:FFFFFFFFFFF:F:FFFFFFFFFFFFFFFFFFF,FFFFFFFF:FFFFFFFFFFFF:FFFF:FF,FFFF:FFFFFF
@A00805:71:HWVYNDRXX:1:2137:10041:9643/1
GGGGTATTTGTCCTTCTTTCTGGACTAAGAAGCTGCTCTCCAGGCTGCACTGCAACGGCCTCCAGGATGAAGTGCACACAGTGGATGAGGGAGCAGGCGTG
+
FFFFFF:FFFFFFFFFFFFFFFFFF:FFFFFFFFFFFFFFFFFFFFFFFFFFFFFFFFFFFFFFFFFFF:FFFFFFFFFFFFFFF,FFFFFFFFFFFFFFF
@A00805:71:HWVYNDRXX:1:2160:2654:36213/1
GGGGTATTTGTCCTTCTTTCTGGACTAAGAAGCTGCTCTCCAGGCTGCACTGCAACGGCCTCCAGGATGAAGTGCACACAGTGGATGAGGGAGCAGGCGTG
+
FFFFFFFFFFFFFFFFFFFFFFFFFFFFFFFFFFFFFF:FFFFFFFFFFFFFFFFFFFFFFFFFFFFFFFFFFFFFFFFFFFFFFFFFFFFFFFFFFFFFF
@A00805:71:HWVYNDRXX:1:2160:2853:36370/1
GGGGTATTTGTCCTTCTTTCTGGACTAAGAAGCTGCTCTCCAGGCTGCACTGCAACGGCCTCCAGGATGAAGTGCACACAGTGGATGAGGGAGCAGGCGTG
+
FFFFFFFFFFFFFFFFFFFFFFFFFFFFFFFFFFFFFFFFFFFFFFFFFFFFFFFFFFFFFFFFFFFFFFFFFFFFFFFFFFFFFFFFFFFFFFFFFFFFF
@A00805:71:HWVYNDRXX:2:1168:27769:6746/1
GGGGTATTTGTCCTTCTTTCTGGACTAAGAAGCTGCTCTCCAGGCTGCACTGCAACGGCCTCCAGGATGAAGTGCACACAGTGGATGAGGGAGCAGGCGTG
+
FFFFFFFFFFFFFFFFFFFFFFFFFFFFFFFFFFFFFFFFFFFFFFFFFFFFFFFFFFFFFFFFFFFFF:FFFFFFFFFFFFFFFFFFFFFFFFFFFFFFF
@A00805:71:HWVYNDRXX:2:2165:23755:13698/1
GGGGTATTTGTCCTTCTTTCTGGACTAAGAAGCTGCTCTCCAGGCTGCACTGCAACGGCCTCCAGGATGAAGTGCACACAGTGGATGAGGGAGCAGGCGTG
+
FFFFFFFFFFFFFFFFFFFFFFFFFFFFFFFFFFFFFFFFFFFFFFFFFFFFFFFFFFFFFFFFFFFFFFFFFFFFFFFFFFFFFFFFFFFFFFFFFFFFF
@A00805:71:HWVYNDRXX:2:2272:7148:28839/1
GGGGTATTTGTCCTTCTTTCTGGACTAAGAAGCTGCTCTCCAGGCTGCACTGCAACGGCCTCCAGGATGAAGTGCACACAGTAGATGAGGGAGCAGGCGTG
+
FFFFFFFFFFFFFFFFFFFFFFFFFFFFFFFFFFFFFFFFFFFFFFFFFFFFFFFFFFFFFFFFFFFFFF,FFFFFFFFFFFFFFFFFFFFFFFFFFFFFF
@A00805:71:HWVYNDRXX:1:2166:10140:5619/2
CCCTCATCTACTGTGTGCACTTCATCCTGGAGGCCGTTGCAGTGCAGCCTGGAGAGCAGCTTCTTAGTCCAGAAAGAAGGACAAATACCCCAAAAGCCATC
+
FFFFF:FFFFFFFFFFFFFFFFFFFFFFFFFFFFFFFF:FFFFFFFFFFFFFFFFFFFFF,FFFFFFFFFFFFFFFFFFFFFFFFFFFFFFFFFFFFFFFF
@A00805:71:HWVYNDRXX:1:2225:3134:13432/2
CCCTCATCCACTGTGTGCACTTCATCCTGGAGGCCGTTGCAGTGCAGCCTGGAGAGCAGCTTCTTAGTCCAGAAAGAAGGACAAATACCCCAAAAGCCATC
+
FFFFFFFFFFFFFFFFFFFFFFFFF:FFFFFFFFFFFFFFFFFFFFFFFFFFFFFFFFFFFFFFFFFFFFFFFFFFFFFFFFFFFFFFFFF:FFFFFFFFF
@A00805:71:HWVYNDRXX:2:1115:31584:29731/2
CTCATCTACTGTGTGCACTTCATCCTGGAGGCCGTTGCAGTGCAGCCTGGAGAGCAGCTTCTTAGTCCAGAAAGAAGGACAAATACCCCAAAAGCCATCAG
+
FFFFFFFFF,FFFFFFFFFFFFFFFFFFFFFFFFFFFFFF:FFFFFFFFFFFFFFFFFFFFFFFFFFFFFFFFFFFFF:FFFF::FFFFFF,FFFFFFFFF
@A00805:71:HWVYNDRXX:1:2174:15736:6699/1
CTCGCTGATGGCTTTTGGGGTATTTGTCCTTCTTTCTGGACTAAGAAGCTGCTCTCCAGGCTGCACTGCAACGGCCTCCAGGATGAAGTGCACACAGTGGA
+
FFFFFFFFFFFFF:FFFFFFFFFFFFFFFFFFFFFFFFFFFFFFF:F:FFFFFFFFFFF,FFFFFFFFFFFFFFFFFFFFFFFFFFFFFFFFFFFFFFFFF
@A00805:71:HWVYNDRXX:1:2274:11116:21277/1
CTCGCTGATGGCTTTTGGGGTATTTGTCCTTCTTTCTGGACTAAGAAGCTGCTCTCCAGGCTGCACTGCAACGGCCTCCAGGATGAAGTGCACACAGTGGA
+
FFFFFFFFFFFFF,FFFFFFFFFFFFFFFFFFFFFFFFFFFFFFFFFFFFFFFFFFFFFFFFFFFFFFFFFFFFFFFFFFFFFFFFFFFFFFFFFFF,FFF
@A00805:71:HWVYNDRXX:1:2274:10592:23093/1
CTCGCTGATGGCTTTTGGGGTATTTGTCCTTCTTTCTGGACTAAGAAGCTGCTCTCCAGGCTGCACTGCAACGGCCTCCAGGATGAAGTGCACACAGTGGA
+
FFFFFFFFFFFF,:FFFFFFFFFFFFFFFFFFFFFFFFFFFFFFFFFFFFFFFFFFFFFFFFFFFFFFFFFFFFFFFFFFFFFFFFFFFFFFFFFFFFFFF
@A00805:71:HWVYNDRXX:2:2257:31241:33646/2
CTACTGTGTGCACTTCATCCTGGAGGCCGTTGCAGTGCAGCCTGGAGAGCAGCTTCTTAGTCCAGAAAGAAGGACAAATACCCCAAAAGCCATCAGCGAGG
+
FFFFFFFFFFFFFFFFFFFFFFFFFFFFF:FFFFFFFFFFFFFFFFFFFFFFFFFFFFFFFFFFFFFFFFFFFFFFFFFFFFFFFFFFFFFFFFFFFFFFF
@A00805:71:HWVYNDRXX:1:1114:12952:13777/1
GGCGCAGACTTCCAAAGGCTCCGGCCCCAGCTGCCGCCTCACAGTCTCTCCCACCATGGCGCTCAGCAGGTGGTGACCTTGTGGACATTTCGTAAACAAGT
+
FFFFFFFFFFFFFFFFFFFFFFFFFFFFFFFFFFFFFFFFFFFFFFFFFFFFFFFFFFFFFFFFFFFFFFFFFFFFFF:FFFFFFFFFFFFFFFF:FFFFF
@A00805:71:HWVYNDRXX:2:1229:18810:35008/2
ACAAGGTCACCACCTGCTGAGCGCCATGGTGGGAGAGACTGTGAGGCGGCAGCTGGGGCCGGAGCCTTTGGAAGTCTGCGCCCTTGTGCCCTGCCTCCACC
+
FFFFFFFFFFFFFFFFFFFFFFFFFFFFFFFFFFFFFFFFFFFFFFFFFFFFFFFFFFFFFFFFFFFFFFFFFFFFFFFFFFF:FFFFFFFFFFFFFFFFF
@A00805:71:HWVYNDRXX:2:1155:25635:9846/2
GGTCACCACCTGCTGAGCGCCATGGTGGGAGAGACTGTGAGGCGGCAGCTGGGGCCGGAGCCTTTGGAAGTCTGCGCCCTTGTGCCCTGCCTCCACCGAGC
+
FFFFFFFFFFFFFFFFFFFFFF:FFFFFFFFFFFFFFFFFFFFFFFFFFFFFFFFFFFFFFFFFFFFFFFFFFFFFFFFF:FFFFFFFFFFFFFFFFFFFF
@A00805:71:HWVYNDRXX:2:1270:4526:6637/2
GGTCACCACCTGCTGAGCGCCATGGTGGGAGAGACTGTGAGGCGGCAGCTGGGGCCGGAGCCTTTGGAAGTCTGCGCCCTTGTGCCCTGCCTCCACCGAGC
+
:FFFFFFFFFFFFFFFFFFFFFFFFFFFFFFFFFFFFFFFFFFFFFFFFFFFFFFFFFFFFFFFFFFFFFFFFFFFFFFFFFFFFFFFFFFFFFFFFFFFF
@A00805:71:HWVYNDRXX:1:1154:23041:17848/1
GCTCGGTGGAGGCAGGGCACAAGGGCACAGACTTCCAAAGGCTCCGGCCCCAGCTGCCGCCTCACAGTCTCTCCCACCATGGCGCTCAGCAGGTGGTGACC
+
FFFFFFFFFFFFFFFFFFFFFFFFFFFFFFFFFFFFFFFFFFFFFFFFFFFFFFFFFFFFFFFFFFFFFFFFFFFFFFFFFFFFF:FFFFFFFFFFFFFFF
@A00805:71:HWVYNDRXX:1:2147:4960:13056/1
GCTCGGTGGAGGCAGGGCACAAGGGCGCAGACTTCCAAAGGCTCCGGCCCCAGCTGCCGCCTCACAGTCTCTCCCACCATGGCGCTCAGCAGGTGGTGACC
+
FFFFFFFFFFFFFFFFFFFFFFFFFFFFFFFFFFFFFFFFFFFFFFFFFFFFFFFFFFFFFF,FFFFFFFFFFFFFFFFFFFFFFFFFFFFFFFFFFFFFF
@A00805:71:HWVYNDRXX:1:2124:2275:12508/1
GGCTCGGTGGAGGCAGGGCACAAGGGCACAGACTTCCAAAGGCTCCGGCCCCAGCTGCCGCCTCACAGTCTCTCCCACCATGGCGCTCAGCAGGTGGTGAC
+
FFFFFFFFFFFFFFFF:FFFFFFFFFFFFF:FFFFFFFFFF:FFFFFFFFFFFFFFFFFFFFFFFFFF:,:FFFFFFFFFF:FF:FFFFFFFFFF:F:FFF
@A00805:71:HWVYNDRXX:1:2124:2374:12555/1
GGCTCGGTGGAGGCAGGGCACAAGGGCACAGACTTCCAAAGGCTCCGGCCCCAGCTGCCGCCTCACAGTCTCTCCCACCATGGCGCTCAGCAGGTGGTGAC
+
FFFFFFFFFFFFFFFFFFFFFFFFFFFFFFFFFFFFFFFFFFFFFFFFFFFFFFFFFFFFFFFFFFFFFFFFFFFFFFFFFFFFFFFFFFFFFFFFFFFFF
@A00805:71:HWVYNDRXX:2:1155:25635:9846/1
CTGGCTCGGTGGAGGCAGGGCACAAGGGCGCAGACTTCCAAAGGCTCCGGCCCCAGCTGCCGCCTCACAGTCTCTCCCACCATGGCGCTCAGCAGGTGGTG
+
FFFFFFFFFFFFFFFFFFFFFFFFFFFFFFFFFFFFFFFFFFFFFFFFFFFFFFFFFFFFFFFFFFFFFFFFFFFFFFFFFFFFFFFFFFFFFFFFFFFFF
@A00805:71:HWVYNDRXX:2:1270:4526:6637/1
CTGGCTCGGTGGAGGCAGGGCACAAGGGCGCAGACTTCCAAAGGCTCCGGCCCCAGCTGCCGCCTCACAGTCTCTCCCACCATGGCGCTCAGCAGGTGGTG
+
FFFFFFFFFFFFFFFFFFFFFFFFFFFFFFFFFFFFFFFFFFFFFFFFFFFFFFFFFFFFFFFFFFFFFFFFFFFFFFFFFFFFFFFFFFFFFFFFFFFFF
@A00805:71:HWVYNDRXX:1:2242:2492:17581/1
GCTGGCTCGGTGGAGGCAGGGCACAAGGGCGCAGACTTCCAAAGGCTCCGGCCCCAGCTGCCGCCTCACAGTCTCTCCCACCATGGCGCTCAGCAGGTGGT
+
FFFFFFFFFFFFFFFFFFFFFFFFFFFFFFFFFFFFFFFFFFFFFFFFFFFFFFFFFFFFFFFFFFFFFFFFFFFFFFFFFFFFFFFFFFFFFFFFFFFFF
@A00805:71:HWVYNDRXX:1:2242:2492:17613/1
GCTGGCTCGGTGGAGGCAGGGCACAAGGGCGCAGACTTCCAAAGGCTCCGGCCCCAGCTGCCGCCTCACAGTCTCTCCCACCATGGCGCTCAGCAGGTGGT
+
FFFFFFFFFFFFFFFFFFFFFFFFFFFFFFFFFFFFFFFFFFFFFFFFFFFFFFFFFFFFFFFFFFFFFFFFFFFFFFFFFFFFFFFFFFFFFFFFFFFFF
@A00805:71:HWVYNDRXX:2:2263:15320:25113/1
GCTGGCTCGGTGGAGGCAGGGCACAAGGGCGCAGACTTCCAAAGGCTCCGGCCCCAGCTGCCGCCTCACAGTCTCTCCCACCATGGCGCTCAGCAGGTGGT
+
FFFFFFFFFFFFFFFFFFFFFFFFFFFFFFFFFFFFFFFFFFFFFFFFFFFFFFFFFFFFFFFFFFFFFFFFFFFFFFFFFFFFFFFFFFFFFFFFFFFFF
@A00805:71:HWVYNDRXX:1:1252:4924:10081/2
CCACCTGTTGAGCGCCATGGTGGGAGAGACTGTGAGGCGGCAGCTGGGGCCGGAGCCTTTGGAAGTCTGTGCCCTTGTGTCCTGCCTCCACCGAGCCAGCT
+
FFFFFFFFFFFFFFFFF:FFFFFFFFFFFFFFFFFFFFFFFFFFFFFFFFFFFFFFFFFFFFFFFFFFFFFFFF:FFFFFFFFFFFFFFFFFFFFFFFFFF
@A00805:71:HWVYNDRXX:2:1141:5538:19977/2
CCACCTGTTGAGCGCCATGGTGGGAGAGACTGTGAGGCGGCAGCTGGGGCCGGAGCCTTTGGAAGTCTGTGCCCTTGTGCCCTGCCTCCACCGAGCCAGCT
+
FFFFF:F:FFFFFFFFFFFFFFFFFFFFFFFFFFFFFFFFFFFFFFFFFFFFFFFFFFFFFFFFFFFFFFFFFFFFFFFFFFFFFFFFFFFFFFFFFFFFF
@A00805:71:HWVYNDRXX:1:2168:1072:35352/2
CACCTGCTGAGCGCCATGGTGGGAGAGACTGTGAGGCGGCAGCTGGGGCCGGAGCCTTTGGAAGTCTGTGCCCTTGTGCCCTGCCTCCACCGAGCCAGCTT
+
FFFFFFFFFFFFFFFFFFFFFFFFFFFFFFFFFFFFFFFFFFFFF:FFFFFFFFFFFFFFFFFFFFFFFFFFFFFFFFFFFFF:FFFFFFFFFFFFFFFFF
@A00805:71:HWVYNDRXX:1:2207:20799:33505/2
GCCATGGTGGGAGAGACTGTGAGGCGGCAGCTGGGGCCGGAGCCTTTGGAAGTCTGCGCCCTTGTGCCCTGCCTCCACCGAGCAGATCGGAAGAGCGTCGT
+
FFFFFFFFFFFFFFFFFFFFFFFFFFFFFFFFFFFFFFFFFFFFFFFFFFFFFFFFFFFFF,FFFFFFFFFFFFFFFFFFFFFFFFFFFFFFFFFFFFFFF
@A00805:71:HWVYNDRXX:2:1247:25997:27258/2
GCCATGGTGGGAGAGACTGTGAGGCGGCAGCTGGGGCCGGAGCCTTTGGAAGTCTGCGCCCTTGTGCCCTGCCTCCACCGAGCAGATCGGAAGAGCGTCGT
+
FFFFFFFFFFFFFFFFFFFFFFFFFFFFFFFFFFFFFFFFFFFFFFFFFFFFFFFFFFFFFFFFFFFFFFFFFFFFFFFFFFFFFFFFFFF:FFFFFFFF,
@A00805:71:HWVYNDRXX:1:2207:20799:33505/1
GCTCGGTGGAGGCAGGGCACAAGGGCGCAGACTTCCAAAGGCTCCGGCCCCAGCTGCCGCCTCACAGTCTCTCCCACCATGGCAGATCGGAAGAGCACACG
+
FFFFFFFFFFFFFFFFFFFFFFFFFFFFFFFFFFFFFFFFFFFFFFFFFFFFFFFFFFFFFFFFFFFFFFFFFFFFFFFFFFFFFFFFFFFFFFFFFFFFF
@A00805:71:HWVYNDRXX:2:1247:25997:27258/1
GCTCGGTGGAGGCAGGGCACAAGGGCGCAGACTTCCAAAGGCTCCGGCCCCAGCTGCCGCCTCACAGTCTCTCCCACCATGGCAGATCGGAAGAGCACACG
+
FFFFFFFFFFFFFFFFFFFFFFFFFFFFFFFFFFFFFFFFFFFFFFFFFFFFFFFFFFFFFFFFFFFFFFFFFFFFFFFFFFFFFFFFFFFFFFFFFFFFF
@A00805:71:HWVYNDRXX:2:2170:13937:35837/2
GTGGGAGAGACAGTGAGGCGGCAGCTGGGGCCGGAGCCTTTGGAAGTCTGCGCCCTTGTGCCCTGCCTCCACCGAGCCAGCTTGGTCCCTATGGGCTTCCG
+
FF:FFFFFFFF,:,FFFFFF::FFFFFFFF:F:,:FFFFFF:FFFFFFFFFFFFF:FFFFFFFFFFFFFFFFFFFFFFF:FFFFFFF,FFF,F:FF:FFF:
@A00805:71:HWVYNDRXX:2:2170:14733:36338/2
GTGGGAGAGACTGTGAGGCGGCAGCTGGGGCCGGAGCCTTTGGAAGTCTGCGCCCTTGTGCCCTGCCTCCACCGAGCCAGCTTGGTCCCTATGGGCTTCCG
+
FFFFFFFFFFFFFFFFFFFFFFFFFFFFFFFFFFFFFFFFFFFFFFFFFFFFFFFFFFFFFFFFFFFFFFFFFFFFFFFFFFFFFFFFFF,FFFFFFFFFF
@A00805:71:HWVYNDRXX:1:2163:16107:13416/2
GGGAGAGACTGTGAGGCGGCAGCTGGGGCCGGAGCCTTTGGAAGTCTGTGCCCTTGTGCCCTGCCTCCACCGAGCCAGCTTGGTCCCTATGGGCTTCCGCA
+
FFFFFFFFFFFFFFFFFFFFFFFFFFFFFFFFFFFFFFFFFFFFFFFFFFFFFFFFFFFFFFFFFFFFFFFFF:FFFFFFFFFFFFFF:FFFFF:FFFFFF
@A00805:71:HWVYNDRXX:1:2163:16333:13620/2
GGGAGAGACTGTGAGGCGGCAGCTGGGGCCGGAGCCTTTGGAAGTCTGTGCCCTTGTGCCCTGCCTCCACCGAGCCAGCTTGGTCCCTATGGGCTTCCGCA
+
FFFFFFFFFFFFFFFFFFFFFFFFFFFFFFFFFFFF,FFFFFFFFFFF:FFFFFFFFFFFFFFFFFFFFFFFFFFFFFFFFFFFFFFFFFFFFFFFFFFFF
@A00805:71:HWVYNDRXX:2:1207:31973:14559/2
GGAGAGACTGTGAGGCGGCAGCTGGGGCCGGAGCCTTTGGAAGTCTGCGCCCTTGTGCCCTGCCTCCACCGAGCCAGCTTGGTCCCTATGGGCTTCCGCAC
+
FFFFFFFFFFFFFFFFFFFFFFFFFFFFFFFFFFF,FFFFF:FFFFFFFFFFFFFFFFFF,FFFFFFFFFFFFFF:FFF:FFFFFFFFFFFFFFFFFFFFF
@A00805:71:HWVYNDRXX:2:2102:13575:16016/2
GGAGAGACTGTGAGGCGGCAGCTGGGGCCGGAGCCTTTGGAAGTCTGCGCCCTTGTGCCCTGCCTCCACCGAGCCAGCTTGGTCCCTATGGGCTTCCGCAC
+
FFFFFFFFFFFFFFFFFFFFFFFFFFFFFFFFFFF::FFFFFFFFFFFFFFFFFFFFFFFFFFFFFFFFFFFFFFFFFFFFFFFFFFFFFFFFFFFFFFFF
@A00805:71:HWVYNDRXX:2:2257:1099:35243/2
GGAGAGACTGTGAGGCGGCAGCTGGGGCCGGAGCCTTTGGAAGTCTGCGCCCTTGTGCCCTGCCTCCACCGAGCCAGCTTGGTCCCTATGGGCTTCCGCAC
+
FFFFFFFFFFFFFFFFFFFFFFFFFFFFFFFFFFFFFFFFFFFFFFFFFFFFFFFFFFFFFFFFFFFFFFFFFFFFFFFFFFFFFFFFFFFFFFFFFFFFF
@A00805:71:HWVYNDRXX:1:1272:23737:25473/2
AGAGACTGTGAGGCGGCAGCTGGGGCCGGAGCCTTTGGAAGTCTGTGCCCTTGTGCCCTGCCTCCACCGAGCCAGCTTGGTCCCTATGGGCTTCCGCACAT
+
FFFFFF:FFFFFFFFFFFFFFFFFFFFFFFFFFFFFFFFFFFFFFFFFFFFFFFFFFFFFFFFFFFFFFFFFFFFFFFFFFFFFFFFFFFFFFFFFFFFFF
@A00805:71:HWVYNDRXX:1:1253:9986:31782/2
AGACTGTGAGGCGGCAGCTGGGGCCGGAGCCTTTGGAAGTCTGCGCCCTTGTGCCCTGCCTCCACCGAGCCAGCTTGGTCCCTATGGGCTTCCGCACATGC
+
FFFFFFFFFFFFFFFFFFFFFFFFFFFFFFFFFFFFFFFFFFFFFFFFFFFFFFFFFFFFFFFFFFFFFFFFFFFFFFF:FFFFFFFFFFFFFFFFFFFFF
@A00805:71:HWVYNDRXX:1:2221:2284:26866/2
AGACTGTGAGGCGGCAGCTGGGGCCGGAGCCTTGGGAAGTCTGCGCCCTTGTGCCCTGCCTCCACCGAGCCAGCTTGGTCCCTCTGGGCGTCCGCACATGC
+
FFFFFF:FFFF:FFF:F:FFFFFFFFF,FFF:F,FFFFFFFFFFFF:FF:FF:F,FFFFF:FF:,FFFFFFFFFF,::FF:F,:FFFFF,FFFFFFF:FFF
@A00805:71:HWVYNDRXX:2:1229:18810:35008/1
CCGCCCGCGGCATGTGCGGAAGCCCATAGGGACCAAGCTGGCTCGGTGGAGGCAGGGCACAAGGGCGCAGACTTCCAAAGGCTCCGGCCCCAGCTGCCGCC
+
FFFFFFFFFFFFFFFFFFFFFFFFFFFFFFFFFFFFFFFFFFFFFFFFFFFFFFFFFFFF:FFFFFFFFFFFFFFFFFFFFFFFFFFFFFFFFFFFFFFFF
@A00805:71:HWVYNDRXX:1:2227:16848:12132/1
CCTGGCCGCCCGCGGCATGTGCGGAAGCCCATAGGGACCAAGCTGGCTCGGTGGAGGCAGGGCACAAGGGCGCAGACTTCCAAAGGCTCCGGCCCCAGCTG
+
FFFFFFFFFFFFFFFFFFFFFFFFF:FFF:FFFFFFFFFFFFFFFFFFFFFFFFFFFFFFFFFFFFFFFFFFFFFFFFFFFFFFFFFFFFFFFFFFFFFFF
@A00805:71:HWVYNDRXX:1:1145:1669:23359/2
GCTGGGGCCGGAGCCTTTGGAAGTCTGCGCCCTTGTGCCCTGCCTCCACCGAGCCAGCTTGGTCCCTATGGGCTTCCGCACATGCCGCGGGCGGCCAGGCA
+
FFFFFFFFFFFFFFFFFFFFFFFFFFFFFFFFFFFFFFFFFFFFFFFFFFFFFFFFFFFFFFFFFFFFFFFFFFFFFFFFFFFFFFFFFFFFFFFFFFFFF
@A00805:71:HWVYNDRXX:1:1252:14534:35963/1
CGCCTGGCCGCCCGCGGCATGTGCGGAAGCCCATAGGGACCAAGCTGGCTCGGTGGAGGCAGGGCACAAGGGCACAGACTTCCAAAGGCTCCGGCCCCAGC
+
FFFFFFFFFFFFFFFFFFF:FFFFFFF:FFFFFFFFFFFFFFFFFFFFFFFFFFFFFFFFFFFFFFFFFFFFFFFFFFFFFFFFFFFFFFFFFFFFFFFFF
@A00805:71:HWVYNDRXX:2:1209:10547:5165/1
CGCCTGGCCGCCCGCGGCATGTGCGGAAGCCCATAGGGACCAAGCTGGCTCGGTGGAGGCAGGGCACAAGGGCACAGACTTCCAAAGGCTCCGGCCCCAGC
+
FFFFFFFFFFFFFFFFFFFFFFFFFFFFFFFFFFFFFFFFFFFFFFFFFFFFFFFFFFFFFFFFFFFFFFFFFFFFFFFFFFFFFFFFFFFFFFFFFFFFF
@A00805:71:HWVYNDRXX:2:1242:30129:35383/1
CGCCTGGCCGCCCGCGGCATGTGCGGAAGCCCATAGGGACCAAGCTGGCTCGGTGGAGGCAGGGCACAAGGGCACAGACTTCCAAAGGCTCCGGCCCCAGC
+
FFFFFFFFFFFFFFFFFFFFFFFFFFFFFFFFFFFFFFFFFFFFFFFFFFFFFFFFFFFFFFFFFFFFFFFFFFFFFFFFFFFFFFFFFFFFFFFFFFFFF
@A00805:71:HWVYNDRXX:2:1251:21676:34084/1
CGCCTGGCCGCCCGCGGCATGTGCGGAAGCCCATAGGGACCAAGCTGGCTCGGTGGAGGCAGGGCACAAGGGCACAGACTTCCAAAGGCTCCGGCCCCAGC
+
FFFFFFFFFFFFFFFFFFF,FFFFFFFFFFFFFFFFFFFFFFFFFFFFFFFFFFFFFFFFFFFFFFFFFFFFFFFFFFFFFFFFFFFFFFFFFFFFFFFFF
@A00805:71:HWVYNDRXX:1:2168:1072:35352/1
CGCACGTTGCCTGGCCGCCCGCGGCATGTGCGGAAGCCCATAGGGACCAAGCTGGCTCGGTGGAGGCAGGGCACAAGGGCACAGACTTCCAAAGGCTCCGG
+
FFFFFFFFFFFFFFFFFFFFFFFFFFFFFFFFFFFFFFFFFFFFFFFFFFFFFFFFFFFFFFFFFFFFFFFFFFFFFFFFFFFFFFFFFFFFFFFFFFFFF
@A00805:71:HWVYNDRXX:2:1217:5629:31438/2
CGGAGCCTTTGGAAGTCTGCGCCCTTGTGCCCTGCCTCCACCGAGCCAGCTTGGTCCCTATGGGCTTCCGCACATGCCGCGGGCGGCCAGGCAACGTGCGT
+
FFFFFFFFFFFFFFFFFFFFFFFFFFFFFFFFFFFFFFFFFFFFFFFFFFFFFFFFFFFFFFFFFFFFFFF:FFFFFFFFFFFFFFFFFFFFF,FFFFFFF
@A00805:71:HWVYNDRXX:1:2120:27407:36025/2
GAGCCTTTGGAAGTCTGTGCCCTTGTGCCCTGCCTCCACCGAGCCAGCTTGGTCCCTATGGGCTTCCGCACATGCCGCGGGCGGCCAGGCAACGTGCGTGT
+
FFFFFFFFFFFFFFFFFFFFFFFFFFFFFFFFFFFFFFFFFFFFFFFFFFFFFFFFFFFFFFFFFFFFFFFFFFFFFFFFFFFFFFFFF::FFFFFFFFFF
@A00805:71:HWVYNDRXX:2:1217:5629:31438/1
GGCAGAGACACGCACGGTGCCTGGCCGCCCGCGGCATGTGCGGAAGCCCATAGGGACCAAGCTGGCTCGGTGGAGGCAGGGCACAAGGGCGCAGACTTCCA
+
FFFFFFFFFFFFFFFF,FFFFFFFFFFFFFFFFFFFFFFFFFFFFFFFFF:FFFFFFF:FFFFFFFFFFFFFFFFFFFFFFFFFFFFFFFFFFFFFFFFFF
@A00805:71:HWVYNDRXX:2:1207:31973:14559/1
GCTGTAACCTGGCAACAACCAGCAGGTGACTATCAGGAGAAAGGACCTGGTCACCCACATGGGGTGCAGCACAGCTGCTCCTGCTTTCTGGAAGGCCTCAG
+
FFFFFFFFFFFFFFFFFFFFFFFFFFFFFFFFFFFFFFFFFFFFFFFFFFFFFFFFFFFFFFFFFFFFFFFFFFFFFFFFFFFFFFFFFFFFFFFFFFFFF
@A00805:71:HWVYNDRXX:2:2257:1099:35243/1
GCTGTAACCTGGCAACAACCAGCAGGTGACTATCAGGAGAAAGGACCTGGTCACCCACATGGGGTGCAGCACAGCTGCTCCTGCTTTCTGGAAGGCCTCAG
+
F:FFFFFFFFFFFFFFFFFFFFFF:FFFFFFFFFFFFFFFFFFFFFFFFFFFFFFFFFF:FFFFFFFFFFFFFFFFFFFFFFFFFFFFFFFFFFFFFFFFF
@A00805:71:HWVYNDRXX:1:2174:3658:24455/2
CTTCCAGAAAGCAGGAGCAGCTGTGCTGCACCCCATGTGGGTGACCAGGTCCTTTCTCCTGATAGTCACCTGCTGGTTGTTGCCAGGTTACAGCTGCTCTT
+
FFFFFFFFFFFFFFFFFFFFFFFFFFFFFFFFFFFFFFFFFFFFFFFFFFFFFFFFFFFFFFFFFFFFFFFFFFFFFFFFFFFFFFFFFFFFFFFFFFFFF
@A00805:71:HWVYNDRXX:2:1203:22724:36777/2
CTTCCAGAAAGCAGGAGCAGCTGTGCTGCACCCCATGTGGGTGACCAGGTCCTTTCTCCTGATAGTCACCTGCTGGTTGTTGCCAGGTTACAGCTGCTCTT
+
FFFFFFFFFFFFFFFFFFFFFFFFFFFFFFFFFFF:FFFFFFFFFF:FFFFFFFFFFFFFFFFFFFFFFFFFFFFFFFFFFFFFFFFFFFFFFFFFFFFFF
@A00805:71:HWVYNDRXX:2:1247:32262:19257/2
CCAGAAAGCAGGAGCAGCTGTGCTGCACCCCATGTGGGTGACCAGGTCCTTTCTCCTGATAGTCACCTGCTGGTTGTTGCCAGGTTACAGCTGCTCTTGCA
+
FFFFFFFFFFFFFFF:FFFFFFFFFFFFFFFF,FFFFFFFFFF:FFFFFFFFFFFFFFFF:FFFFFFFFFFFFF:FFFFFF:FFFF:FFFFFFFFFFFFFF
@A00805:71:HWVYNDRXX:1:1202:12617:6433/1
GGGAGGACTTCTGGCCCAGATGCAAGAGCAGCTGCAACCTGGCAACAACCAGCAGGTGACTATCAGGAGAAAGGACCTGGTCACCCACATGGGGTGCAGCA
+
FFFFFFFFFFFFFFFFFFFFFFFFFFFFFFFFFFFFFFFFFFFFFFFFFFFFFFFFFFFFFFFFFFFFFFFFFFFFFFFFFFFFFFFFFFFFFFFFFFFFF
@A00805:71:HWVYNDRXX:1:2147:14226:16611/1
GGGAGGACTTCTGGCCCAGATGCAAGAGCAGCTGCAACCTGGCAACAACCAGCAGGTGACTATCAGGAGAAAGGACCTGGTCACCCACATGGGGTGCAGCA
+
FFFFFFFFFFFFFFFFFFF:FFFFFFFFFFFFFFFFFFFFFFFFFFFFFFFFFFFFFFFFFFFFFFFFFFFFFFFFFFFFFFFFFFFFFFFFFFFFFFFFF
@A00805:71:HWVYNDRXX:2:1260:13096:31939/1
GGGAGGACTTCTGGCCCAGATGCAAGAGCAGCTGCAACCTGGCAACAACCAGCAGGTGACTATCAGGAGAAAGGACCTGGTCACCCACATGGGGTGCAGCA
+
:F:FF:FFFF:,:FF:FF,,:,FFFFFFFFF:F,::FF,F,,FFF:F:FFFFFFFFF,F:FFF,FFFFFFFFFFF:F,F:FFFFF,FFFF,::FF,FFF,:
@A00805:71:HWVYNDRXX:1:2269:11776:30279/2
CCCCATGTGGGTGACCAGGTCCTTTCTCCTGATAGTCACCTGCTGGTTGTTGCCAGGTTACAGCTGCTCTTGCATCTGGGCCAGAAGTCCTCCCTCCTGCA
+
FFFFFFFFFFFFFFFFFFFFFFFFFFFF:FFFFFFFFFFFFFFFFFFFFFFFFFFFFFFFFFFFFFFFFFFFF:FFF:FFFFFF:FFFFF:FFFFFFFFFF
@A00805:71:HWVYNDRXX:2:1119:8802:12853/2
GTGGGTGACCAGGTCCTTTCTCCTGATAGTCACCTGCTGGTTGTTGCCAGGTTACAGCTGCTCTTGCATCTGGGCCAGAAGTCCTCCCTCCTGCAGGCTGG
+
FFFFFFFFFFFFFFFFFFFFFFFFFFFFFFFFFFFFFFFFFFFFFFFFFFFFFFFFFFFFFFFFFFFFFFFFFFFFFF:FFFFFFFFFFFFFFFFFFFFFF
@A00805:71:HWVYNDRXX:2:1119:9082:13088/2
GTGGGTGACCAGGTCCTTTCTCCTGATAGTCACCTGCTGGTTGTTGCCAGGTTACAGCTGCTCTTGCATCTGGGCCAGAAGTCCTCCCTCCTGCAGGCTGG
+
FFFFFFFFFFFFFFFFFFFFFFFFFFFFFFFFFFFFFFFFFFFFFFFFFFFFFFFFFFFFFFFFFFFFFFFFFFFFFFFFFFFFFFFFFFFFFFFFFFFFF
@A00805:71:HWVYNDRXX:2:1119:9281:13526/2
GTGGGTGACCAGGTCCTTTCTCCTGATAGTCACCTGCTGGTTGTTGCCAGGTTACAGCTGCTCTTGCATCTGGGCCAGAAGTCCTCCCTCCTGCAGGCTGG
+
FFFFFFFFFFFFFFFFFFFFFFFFFFFFFFFFFFFFFFFFFFFF:FFFFFFFFFFFFFFFFFFFFFFFFFFFFFFFFFFFFFFFFFFFFFFFFFFFFF,FF
@A00805:71:HWVYNDRXX:2:1153:10267:7936/2
CCAGGTCCTTTCTCCTGATAGTCACCTGCTGGTTGTTGCCAGGTTACAGCTGCTCTTGCATCTGGGCCAGAAGTCCTCCCTCCTGCAGGCTGGGTGTTGGC
+
FFFFFFFFFFFFFFFFFFFFFFFFFFFFFFFFFFFFFFFFFFFFFFFFFFFFFFFFFFFFFFFFFFFFFFFFFFFFFFFFFFFFFFFFFFFFFF:FFFFFF
@A00805:71:HWVYNDRXX:2:1156:21938:27618/2
CCAGGTCCTTTCTCCTGATAGTCACCTGCTGGTTGTTGCCAGGTTACAGCTGCTCTTGCATCTGGGCCAGAAGTCCTCCCTCCTGCAGGCTGGGTGTTGGC
+
FFFFFFFFFFFFFFFFFFFFFFFFFFFFFFFFFFFFFFFFFFFFFFFFFFFFFFFFFFFFFFFFFFFFFFFFFFFFFFFFFFFFFFFFFFFFFFFFFFFFF
@A00805:71:HWVYNDRXX:1:2116:28872:14982/2
GGTCCTTTCTCCTGATAGTCACCTGCTGGTTGTTGCCAGGTTACAGCTGCTCTTGCATCTGGGCCAGAAGTCCTCCCTCCTGCAGGCTGGGTGTTGGCCCC
+
F:FF:FFFFFFFFFFFFFFFFFF,FFFFF:FFF:FFFFFFFFF:F:,FF:FFF,FFFFFFF:F:FFFFFFFF:FFFFFFFFFFFFFFFF:F:FF:F:FFFF
@A00805:71:HWVYNDRXX:1:2116:30291:16470/2
GGTCCTTTCTCCTGATAGTCACCTGCTGGTTGTTGCCAGGTTACAGCTGCTCTTGCATCTGGGCCAGAAGTCCTCCCTCCTGCAGGCTGGGTGTTGGCCCC
+
FFFFFFFFFFFFFFFFFFFFFFFFFFFFFFFFFFFFFFFF:FFFFFFFFFFFFFFFFFFFFFFFFFF:FFFFFFFFFFFFFFFFFFFFFFF,FFFFFFFFF
@A00805:71:HWVYNDRXX:2:1231:11885:24267/2
GGTCCTTTCTCCTGATAGTCACCTGCTGGTTGTTGCCAGGTTACAGCTGCTCTTGCATCTGGGCCAGAAGTCCTCCCTCCTGCAGGCTGGGTGTTGGCCCC
+
FFFFFFFFFFFFFFFFFFFFFFFFFFFFFFFFFFFFFFFFFFFF:FFFFFFFFF:FFFFFFFFFFFFFFFFFFFFFFFFFFFFFFF::FFF,F,FFFFFFF
@A00805:71:HWVYNDRXX:1:1226:7374:26193/2
CTGATAGTCACCTGCTGGTTGTTGCCAGGTTACAGCTGCTCTTGCATCTGGGCCAGAAGTCCTCCCTCCTGCAGGCTGGGTGTTGGCCCCTCTGCTGTCCT
+
FFFFFFFFFFFFFFFFFFFFFFFFFFFFFFFFFFFFFFFFFFFFFFFFFFFFFFFFFFFFFFFFFFFFFFFFFFFFFFFFFFFFFFFFFFFFFFFFFFFFF
@A00805:71:HWVYNDRXX:1:1267:22987:4539/2
CTGATAGTCACCTGCTGGTTGTTGCCAGGTTACAGCTGCTCTTGCATCTGGGCCAGAAGTCCTCCCTCCTGCAGGCTGGGTGTTGGCCCCTCTGCTGTCCT
+
FFFFFFFFFFFFFFFFFFFFFFFFFFFFFFFFFFFFFFFFFFFFFFFFFFFFFFFFF:FFFFFFFFFFFFFFFFFFFFFFFFF:FFFFFFFFFFFFFFFFF
@A00805:71:HWVYNDRXX:2:1242:28122:27117/2
CTGATAGTCACCTGCTGGTTGTTGCCAGGTTACAGCTGCTCTTGCATCTGGGCCAGAAGTCCTCCCTCCTGCAGGCTGGGTGTTGGCCCCTCTGCTGTCCT
+
FFFFFFFFFFFFFFFFFFFFFFFFFF:FFFF:FFFFFFFFFFFFFFFFFFFFFFFFFFFFFFFFFFFFFFFFFFFFFFFFFFFFFFFFFFFFFFFFFFFFF
@A00805:71:HWVYNDRXX:2:2256:9254:35837/1
CACCTTCTACTGCAGGACAGCAGAGGGGCCAACACCCAGCCTGCAGGAGGGAGGACTTCTGGCCCAGATGCAAGAGCAGCTGTAACCTGGCAACAACCAGC
+
FFFFFFFFFFFFFFFFFFFFFFFFFFFFFFFFFFFFFFFFFFFFFFFFFFFFFFFFFFFFFFFFFFFFFFFF:FFFFFFFFFFFFFFFFFFFFFFFFFFFF
@A00805:71:HWVYNDRXX:2:2263:27145:4539/2
CTGGTTGTTGCCAGGTTACAGCTGCTCTTGCATCTGGGCCAGAAGTCCTCCCTCCTGCAGGCTGGGTGTTGGCCCCTCTGCTGTCCTGCAGTAGAAGGTGC
+
FFFFFFFFFFFFFFFFFFFFFFFFFFFFFFFFFFFFFFFFFFFFFFFFFFFFFFFFFFFFFFFFFF:FF:FFFFFFFFFFFFFFFFFFFFFFFFFFFFFFF
@A00805:71:HWVYNDRXX:1:2116:28872:14982/1
GCACCTTCTACTGCAGGACAGCAGAGGGGCCAACACCCAGCCTGCAGGAGGGAGGACTTCTGGCCCAGATGCAAGAGCAGCTGTAACCTGGCAACAACCAG
+
F:FFFFFFFFFFFFFFFFF:F:FFFFFFFFFFFFFF:FFFFFFFFFFFFFFFFFFFFFFFFF:FFFFFFFFFFFFFFFFFFFFFFF:FFFFFFFFFFFFFF
@A00805:71:HWVYNDRXX:1:2116:30291:16470/1
GCACCTTCTACTGCAGGACAGCAGAGGGGCCAACACCCAGCCTGCAGGAGGGAGGACTTCTGGCCCAGATGCAAGAGCAGCTGTAACCTGGCAACAACCAG
+
FFFFFFFFFFFFFFFFFFFFFFFFFFFFFFFFFFFFFFFFFFFFFFFFF:FFFFFFFFFFFFFFFFFFFFFFFFFFFFFFFFFFFFFFFFFFFFFFFFFFF
@A00805:71:HWVYNDRXX:2:1231:11885:24267/1
GCACCTTCTACTGCAGGACAGCAGAGGGGCCAACACCCAGCCTGCAGGAGGGAGGACTTCTGGCCCAGATGCAAGAGCAGCTGTAACCTGGCAACAACCAG
+
FFFFFFFFFFFFFFFFFFFFFFFFFFFFFFFFFFFFFFFFFFFFFFFFFFFFFFFFFFFFFFFFFFFFFFFFFFFFFFFFFFFFFFFFFFFFF:FFFFFFF
@A00805:71:HWVYNDRXX:2:1119:8802:12853/1
CACGGCACCTTCTACTGCAGGACAGCAGAGGGGCCAACACCCAGCCTGCAGGAGGGAGGACTTCTGGCCCAGATGCAAGAGCAGCTGTAACCTGGCAACAA
+
FFFFFFFFFFFFFFFFFFFFFFFFFFFFFFFFFFFFFFFFFFFFFFFFFFFFFFFFF:FFFFFFFFFFFFFFFFFFFFFFFFFFFFFFFFFFFFFFFFFFF
@A00805:71:HWVYNDRXX:2:1119:9082:13088/1
CACGGCACCTTCTACTGCAGGACAGCAGAGGGGCCAACACCCAGCCTGCAGGAGGGAGGACTTCTGGCCCAGATGCAAGAGCAGCTGTAACCTGGCAACAA
+
FFFFFFFFFFFFFFFFFFFFFFFFFFFFFFFFFFFFFFFFFFFFFFFFFFFFFFFFFFFFFFFFFFFFFFFFFFFFFFFFFFFFFFFFF:FFFFFFFFFFF
@A00805:71:HWVYNDRXX:2:1119:9281:13526/1
CACGGCACCTTCTACTGCAGGACAGCAGAGGGGCCAACACCCAGCCTGCAGGAGGGAGGACTTCTGGCCCAGATGCAAGAGCAGCTGTAACCTGGCAACAA
+
FFFFFFFFFFFFFFFFFFFFFFFFFFFFFFFFFFFFFFFFFFFFFFFFFFFFFFFFFFFFFFFFFFFFFFFFFFFFFFFFFFFFFFFFFFFFFFFFFFFFF
@A00805:71:HWVYNDRXX:1:1227:27570:2080/1
GCTCACGGCACCTTCTACTGCAGGACAGCAGAGGGGCCAACACCCAGCCTGCAGGAGGGAGGACTTCTGGCCCAGATGCAAGAGCAGCTGTAACCTGGCAA
+
FFFFFFFFFFFFFFFFFFFFFFFFFFFFFFFFFFFFF:FFFFFFFFFFFFFFFFFFFFFFFFFF:FFFFFFFFFFFFFFFFFFFFFFFFFFF,::FFFFFF
@A00805:71:HWVYNDRXX:1:2219:4951:13604/2
GCCAGGTTGCAGCTGCTCTTGCATCTGGGCCAGAAGTCCTCCCTCCTGCAGGCTGGCTGTTGGCCCCTCTGCTGTCCTGCAGTAGAAGGTGCCGTGAGCAG
+
FFFFFFFFFFFFFFFFFFFFFFFFFFFFFFFFFFFFFFFFFFFFFFFFFFFFFFFFFFFFFFFFFFFFFFFFFFFFFFFFFFFFFFFFFFFFFFFFFFFFF
@A00805:71:HWVYNDRXX:2:1261:24153:3114/2
GCCAGGTTGCAGCTGCTCTTGCATCTGGGCCAGAAGTCCTCCCTCCTGCAGGCTGGCTGTTGGCCCCTCTGCTGTCCTGCAGTAGAAGGTGCCGTGAGCAG
+
FFFFFFFFFFFFF:FFFFFFFFFFFFFFFFFFFFFFFFFFFFFFFFFFFFFFFFFFF,FFFFFFFFFFFFFFFFFFFFFFFFFFFFFFFFFFFFFFFFFFF
@A00805:71:HWVYNDRXX:1:1226:7374:26193/1
CCTGCTCACGGCACCTTCTACTGCAGGACAGCAGAGGGGCCAACACCCAGCCTGCAGGAGGGAGGACTTCTGGCCCAGATGCAAGAGCAGCTGTAACCTGG
+
FFFFFFFFFFFFFFFFFFFFFFFFFFFFFFFFFFFFFFFFFFFFFFFFFFFFFFFFFFFFFFFFFFFFFFFFFFFFFFFFFFFFFFFFFFFFFFFFFFFFF
@A00805:71:HWVYNDRXX:1:1267:22987:4539/1
CCTGCTCACGGCACCTTCTACTGCAGGACAGCAGAGGGGCCAACACCCAGCCTGCAGGAGGGAGGACTTCTGGCCCAGATGCAAGAGCAGCTGTAACCTGG
+
FFFFFFFFFFFFFFFFFFFFFFFFFFFFFFFFFFFFFFFFFFFFFFFFFFFFFFFFFFFFFFFFFFFFFFFFFFFFFFFFFFFFFFFFFFFFFFFFFFFFF
@A00805:71:HWVYNDRXX:2:1242:28122:27117/1
CCTGCTCACGGCACCTTCTACTGCAGGACAGCAGAGGGGCCAACACCCAGCCTGCAGGAGGGAGGACTTCTGGCCCAGATGCAAGAGCAGCTGTAACCTGG
+
FFFFFFFFFFFFFFFFFFFFFFFFFFFFFFFFFFFFFFFFFFFFFFFFFFFFFFFFFFFFFFFFFFFFFFFF:FFFFFFFFFFFFFFFFFFFF:FFFFFFF
@A00805:71:HWVYNDRXX:1:2174:3658:24455/1
GCCTGTTCACGGCACCTTCTACTGCAGGACAGCAGAGGGGCCAACACCCAGCCTGCAGGAGGGAGGACTTCTGGCCCAGATGCAAGAGCAGCTGTAACCTG
+
FFFFFFFFFFFFFFFFFFFFFFFFFFFFFFFFFFFFFFFFFFFFFFFFFFFFFFFFFFFFFFFFFFFFFFFFFFFFFFFFFFFFFFFFFFFFFFFFFFFFF
@A00805:71:HWVYNDRXX:2:1203:22724:36777/1
GCCTGTTCACGGCACCTTCTACTGCAGGACAGCAGAGGGGCCAACACCCAGCCTGCAGGAGGGAGGACTTCTGGCCCAGATGCAAGAGCAGCTGTAACCTG
+
FFFFFFFFFFFFFFFFFFFFFFFFFFFFFFFFFFFFFFFFFFFFFFFFF,FFFFFFFFFFFFFFFFFFFFFFFFFFFFFFFFFFFFFFFFFFFFFFFFFFF
@A00805:71:HWVYNDRXX:2:1159:21025:15389/2
GGTTACAGCTGCTCTTGCATCTGGGCCAGAAGTCCTCCCTCCTGCAGGCTGGGTGTTGGCCCCTCTGCTGTCCTGCAGTAGAAGGTGCCGTGAGCAGGCTT
+
FFFFFFFFFFFFFFF:FFFFF:FFFFFFFFFF:FFFFFFFFFFFFFFFFFFFF,FFFFFFFFFFFFFFFFFFFFFFFFFFFFFFFFFFFFFFFFFFFFF::
@A00805:71:HWVYNDRXX:2:1159:23628:17519/2
GGTTACAGCTGCTCTTGCATCTGGGCCAGAAGTCCTCCCTCCTGCAGGCTGGGTGTTGGCCCCTCTGCTGTCCTGCAGTAGAAGGTGCCGTGAGCAGGCTT
+
FFFFFFFFFFFFFFFFFFFFFFFFFFFFFFFFFFFFFFFFFFFFFFFFFFFFFFFFFFFFFFFFFFFFFFFFFFFFFFFFFFFFFFFFFFFFFFFFFFFF:
@A00805:71:HWVYNDRXX:2:1132:20419:11992/1
CCCAAAGCCTGCTCACGGCACCTTCTACTGCAGGACAGCAGAGGGGCCAACAGCCAGCCTGCAGGAGGGAGGACTTCTGGCCCAGATGCAAGAGCAGCTGC
+
FFFFFFFFFFFFFFFFFFFFFFFFFFFFFFF:FFFF:FFFFFFFFFFFFFFFFFF:FFFFFFFFFFFFFFFFFFFFFFFFFFFFFFFFFFFFFFFFFFFFF
@A00805:71:HWVYNDRXX:2:1265:23692:21261/1
CCCAAAGCCTGCTCACGGCACCTTCTACTGCAGGACAGCAGAGGGGCCAACAGCCAGCCTGCAGGAGGGAGGACTTCTGGCCCAGATGCAAGAGCAGCTGC
+
FFFFFFFFFFFFFFFFFFFFFFFFFFFFFFFFFFFF:FFFFFFFFFFFFFFFFFFFFFFFFFFFFFFFFFFFFFFFFFFFFFFFFFFFFFFFFFFFFFFFF
@A00805:71:HWVYNDRXX:2:1265:22652:21621/1
CCCAAAGCCTGCTCACGGCACCTTCTACTGCAGGACAGCAGAGGGGCCAACAGCCAGCCTGCAGGAGGGAGGACTTCTGGCCCAGATGCAAGAGCAGCTGC
+
FFFFFFFFFFFFFFFFFFFFFFFFFFFFFFFFFFFFFFFFFFFFFFFFFFFFFFFFFFFFFFFFFFFFFFFFFFFFFFFFFFFFFFFFFFFFFFFFFFFFF
