# Supplementary material for: Allele-specific quantitation of ATXN3 and HTT transcripts in polyQ disease models
Source: BMC Biol. 2023 Feb 1;21:17. doi: 10.1186/s12915-023-01515-3 (PMC9893648; doi:10.1186/s12915-023-01515-3)
Supplement: Supplementary file 12 — Additional file 12 Selected reads from RNA-Seq analysis. Reads covering HTT SNPs of interest in each sample (3 samples from HD iPSCs—iH222HD and 3 samples from HD NSCs—nH222HD) selected from aligned bam files (samtools view) and converted to the fastq format (samtools fastq). [file 12915_2023_1515_MOESM12_ESM.zip › nH222HD2_S16_selected_reads.fastq]

@A00805:71:HWVYNDRXX:2:1248:27760:27273/2
CTGTGACTGTGAGCTAGCATGTCCTCAGGGTTGGAAATAACGGTGTGGCGGTCACTGCTTTGCAGAGTGCATCCTTACCTTGAGAGGAATCCTGAGGCCAT
+
FFFFF:FFFFFFFFFFFFFFFFFFFFFFFF,:FF:FFF:FFFFFFFFFFFFFF:FFFF,FFFFFFFFFFFFFFFFFFFFFFFF,FFFF:FFFFFFF:FFFF
@A00805:71:HWVYNDRXX:2:1248:28122:28150/2
CTGTGACTGTGAGCTAGCATGTCCTCAGGGTTGGAAATAACGGTGTGGCGGTCACTGCTTTGCAGAGTGCATCCTTACCTTGATAGGAATCCTGAGGCCAT
+
FFFFFFFFF:FFFFFF:F:FFFFFFF:FFFFFFFFFFFFFFFFFFFFFF:FFFFFFF:FFFFF:FFFFFFFFFFFFFFFFFFFFFFFFFFFFF:FFFFFFF
@A00805:71:HWVYNDRXX:2:1248:27923:28620/2
CTGTGACTGTGAGCTAGCATGTCCTCAGGGTTGGAAATAACGGTGTGGCGGTCACTGCTTTGCAGAGTGCATCCTTACCTTGATAGGAATCCTGAGGCCAT
+
FFFFFFFFFFFFFF:FFFFFF::FFFFFFFFFFFFFFFFFFFFFFFFFFFFF:FFFFFFFFFFFFFFFFFFFFFFFFFFFFF,FF:FFFFFFFFFFFFFF:
@A00805:71:HWVYNDRXX:1:1102:4209:26600/2
CCAGGCAGGGCTGGACTGCTGCTGCCTGGCCCTGCAGCTGCCTGGCCTCTGGAGCGTGGTCTCCTCCACAGAGTTTGTGACCCACGCCTGCTCCCTCATCT
+
FFFFFFFFF:FFFFFFFFFFFFFFFFFFF:,FFFFFFFFFFFFFFFFFFFFFFFFFFFFFFFFFFFFFFFFFFF,FFFFFFFFFFFFFFF:FFFFF:FFFF
@A00805:71:HWVYNDRXX:2:2146:7600:34413/2
CCAGGCAGGGCTGGACTGCTGCTGCCTGGCCCTGCAGCTGCCTGGCCTCTGGAGCGTGGTCTCCTCCACAGAGTTTGTGACCCACGCCTGCTCCCTCATCT
+
FFFFFFFFFFFFFFFFFFFFFFFFFFFFFFFFFFFFFFFFFFFFFFFFFFFFF:FFFFFFFFFFFFFFFFFFFF,FFFFFFFFFFFFFF:FFFFFFFFFFF
@A00805:71:HWVYNDRXX:2:2150:1859:22529/2
CCAGGCAGGGCTGGACTGCTGCTGCCTGGCCCTGCAGCTGCCTGGCCTCTGGAGCGTGGTCTCCTCCACAGAGTTTGTGACCCACGCCTGCTCCCTCATCT
+
FFFFFFFFFFFFFFFFFFFFFFFFFFFFFFFFFFFFFFFFFFFFFFFFFFFFFFFFFFFFFFFFFFFF:FFFFFFFFFFFFFFFFFFF:FFFFFFFFFFFF
@A00805:71:HWVYNDRXX:2:2150:2908:22780/2
CCAGGCAGGGCTGGACTGCTGCTGCCTGGCCCTGCAGCTGCCTGGCCTCTGGAGCGTGGTCTCCTCCACAGAGTTTGTGACCCACGCCTGCTCCCTCATCT
+
FFFFFFFFFFFFFFFFFFFFFFFFFFFFFFFFFFFFFFFFFFFFFFFFFFFFFFFFFFFFFFFFFFFFFFFFF:FFFFF:FFFFFFFFFFFFFFFFFFFFF
@A00805:71:HWVYNDRXX:1:2264:21847:36385/1
AGTGGATGAGGGAGCAGGCGTGGGTCACAAACTCTGTGGAGGAGACCACGCTCCAGAGGCCAGGCAGCTGCAGGGCCAGGCAGCAGCAGTCCAGCCCTGCC
+
FFFFFFFFFFFFFFFFFFFFFFFFFFFFFFFFFFFFFFFFFFFFFFFFFFFFFFFFFFFFFFFFFFFFFFFFFFFFFFFFFFFFFFFFFFFFFFFFFFFFF
@A00805:71:HWVYNDRXX:1:2153:13937:8719/1
CACAGTAGATGAGGGAGCAGGCGTGGGTCACAAACTCTGTGGAGGAGACCACGCTCCAGAGGCCAGGCAGCTGCAGGGCCAGGCAGCAGCAGTCCAGCCCT
+
FFFFFFFFFFFFFFFFFFFFFFFFFFFFFFFFFFFFFFFFFFFFFFFFFFFFFFFFFFFFFFFFFFFFFFFFFFFFFFFFFFFFFFFFFFFFFFFFFFFFF
@A00805:71:HWVYNDRXX:1:2153:14886:9424/1
CACAGTAGATGAGGGAGCAGGCGTGGGTCACAAACTCTGAGGAGGAGACCACGCTCCAGAGGCCAGGCAGCTGCAGGGCCAGGCAGCAGCAGTCCAGCCCT
+
::FFFFF,FF:FFFFF:FFF,F,,:FF,FFFFFFFF,,,,,,F,FF,FFFFF:FFFFFFF,FFFFF,FF,FF,FFF,FF:FF:FFFF:FFFFFFFFFF:F:
@A00805:71:HWVYNDRXX:1:2251:30535:24878/1
CACAGTAGATGAGGGAGCAGGCGTGGGTCACAAACTCTGTGGAGGAGACCACGCTCCAGAGGCCAGGCAGCTGCAGGGCCAGGCAGCAGCAGTCCAGCCCT
+
FFFFFFFFFFFFFFFFFFFFFFFFFFFFFFFFFFFFFFFFFFF:FFFFFFFFFFFFFFFFFFFFFFFFFFFFFFFFFFFFFFF:FFFFFFFFFFFFFFFFF
@A00805:71:HWVYNDRXX:1:1114:16432:9878/2
GGCTGGACTGCTGCTGCCTGGCCCTGCAGCTGCCTGGCCTCTGGAGCGTGGTCTCCTCCACAGAGTTTGTGACCCACGCCTGCTCCCTCATCCACTGTGTG
+
FFFFFFFFFFFFFFFFFFFFFFFFFFFFFFFFFFFFFFF:FFFFFFFFFFFFFFFFFFFFFFFFF:F:FFFFFFFFFFFFFFFFFFFFFFFFFFFFFFFFF
@A00805:71:HWVYNDRXX:1:1114:16441:9925/2
GGCTGGACTGCTGCTGCCTGGCCCTGCAGCTGCCTGGCCTCTGGAGCGTGGTCTCCTCCACAGAGTTTGTGACCCACGCCTGCTCCCTCATCCACTGTGTG
+
FFFFFFFFFFFFFFFFFFFFFFFFFFFFFFFFFFFFFFFFFFFFFFFFFFFFFFFFFFFFF:FFFFF:FFFFFFFFFFFFFFFFFFFFFFFFFFFFFFFFF
@A00805:71:HWVYNDRXX:1:1114:15799:9972/2
GGCTGGACTGCTGCTGCCTGGCCCTGCAGCTGCCTGGCCTCTGGAGCGTGGTCTCCTCCACAGAGTTTGTGACCCACGCCTGCTCCCTCATCCACTGTGTG
+
FFF:FFFFFFFFFFFFFFFFFFFFFFFFFFFFFFFFFFFFFFFFFFFFFFFFFFFFFFFFFFFFFF:FFFFFFFFFFFFFFFFFFFFFFFFFFFFFFFFFF
@A00805:71:HWVYNDRXX:1:1114:16342:9972/2
GGCTGGACTGCTGCTGCCTGGCCCTGCAGCTGCCTGGCCTCTGGAGCGTGGTCTCCTCCACAGAGTTTGTGACCCACGCCTGCTCCCTCATCCACTGTGTG
+
FFFFFFFFFFFFFFFFFFFFFFFFFFFFFFFFFFFFFFFFFFFFFFFFFFFFFFFFFFFFFFFFFFFFFFFFFFFFFFFFFFFFFFFFFFFFFFFFFFFFF
@A00805:71:HWVYNDRXX:1:1114:16071:10034/2
GGCTGGACTGCTGCTGCCTGGCCCTGCAGCTGCCTGGCCTCTGGAGCGTGGTCTCCTCCACAGAGTTTGTGACCCACGCCTGCTCCCTCATCCACTGTGTG
+
FFFFFFFFFFFFFFFFFFFFFFFFFFFFFFFFFFFFFFFFFFFFFFFFFFFFFFFFFFFFF:FFFF:FFFFFFFFFFFFFFFFFFFFFFFFFFFFFF,FFF
@A00805:71:HWVYNDRXX:1:1127:23592:7091/2
GGCTGGACTGCTGCTGCCTGGCCCTGCAGCTGCCTGGCCTCTGGAGCGTGGTCTCCTCCACAGAGTTTGTGACCCACGCCTGCTCCCTCATCCACTGTGTG
+
FFFFFFFFFFFFFFFFFF:FFFFFFFFFFFFFFFFFFFFFFFFFFFFFFFFFFFFFFFFFFFFFF,FFFFFFFFFFFFFFFFFFFFFFFFFFFFF,FFFFF
@A00805:71:HWVYNDRXX:1:1127:23276:7138/2
GGCTGGACTGCTGCTGCCTGGCCCTGCAGCTGCCTGGCCTCTGGAGCGTGGTCTCCTCCACAGAGTTTGTGACCCACGCCTGCTCCCTCATCCACTGTGTG
+
FFFFFFFFFFFFFFFFFFFFFFFFFFFFFFFFFFFFFFFFFFFFFFFFFFFFFFFFFFFFF:F:FFFFFFFFFFF:FFFFFFFFFFFFFFFFFFFFFFFFF
@A00805:71:HWVYNDRXX:1:1132:15727:30639/2
GGCTGGACTGCTGCTGCCTGGCCCTGCAGCTGCCTGGCCTCTGGAGCGTGGTCTCCTCCACAGAGTTTGTGACCCACGCCTGCTCCCTCATCCACTGTGTG
+
FFFFFFFFFFFFFFFFFFFFFFFFFFFFFFFFFFFFFFFFFFFFFFFFFFFFFFFFFFFFFFFFFF:FFFFFFFFFFFFFFFFFFFFFFFFFFFFFFFFFF
@A00805:71:HWVYNDRXX:1:1155:11605:6277/2
GGCTGGACTGCTGCTGCCTGGCCCTGCAGCTGCCTGGCCTCTGGAGCGTGGTCTCCTCCACAGAGTTTGTGACCCACGCCTGCTCCCTCATCCACTGTGTG
+
FFFFFFFFFFFFFFFFFFFFFFFFFFFFFFFFFFFFFFFFFFFFFFFFFFFFFFFFFFFFFFFFF:FFFFFFFFFFFFFFFFFFFFFFFFFFFFFFFFFFF
@A00805:71:HWVYNDRXX:2:2129:30608:35211/2
GGCTGGACTGCTGCTGCCTGGCCCTGCAGCTGCCTGGCCTCTGGAGCGTGGTCTCCTCCACAGAGTTTGTGACCCACGCCTGCTCCCTCATCCACTGTGTG
+
FFFFFFFFFFFFFFFFFF:FFFFFFFFFFFFFFFFFFFFFFFFFFFFFFFFFFFFFFFFFFFFFFFFFFFFFFFFFFFFFFFFFFFFFFFFFFFFFFFFFF
@A00805:71:HWVYNDRXX:1:1171:17644:13573/1
CACTCAGTGGATGAGGGAGCAGGCGTGGGTCACAAACTCTGTGGAGGAGACCACGCTCCAGAGGCCAGGCAGCTGCAGGGCCAGGCAGCAGCAGTCCAGCC
+
FFFFFFFFFFFFFFFFFFFFFFFFFFFFFFFFFFFFFFFFFFFFFFFF,FFFFFFFFFFFFFFFFFFFFFFFFFFFFFFFFFFFFF:FFFFFFFFFFFFFF
@A00805:71:HWVYNDRXX:1:2245:18466:8766/1
CACTCAGTGGATGAGGGAGCAGGCGTGGGTCACAAACTCTGTGGAGGAGACCACGCTCCAGAGGCCAGGCAGCTGCAGGGCCAGGCAGCAGCAGTCCAGCC
+
FFFFFFFFFFFFFFFFFFFFFFFFFFFFFFFFFFFFFFFFFFFFFFFFFFFFFFFFFFFFFFFFFFFFFFFFFFFFFFFFFFFFFFFFFFFFFFFFFFFFF
@A00805:71:HWVYNDRXX:1:1102:4209:26600/1
TGCACACAGTAGATGAGGGAGCAGGCGTGGGTCACAAACTCTGTGGAGGAGACCACGCTCCAGAGGCCAGGCAGCTGCAGGGCCAGGCAGCAGCAGTCCAG
+
FFFFFFFFFFF,FFFFFFFF,FFFF:FFFFFFFFFFFFFFFFFFFFF:FFFFF:FFFFFFFFFFFFFFFFFFFFFFFFFFFFFFFFFFFFFFFFFFFFFFF
@A00805:71:HWVYNDRXX:2:2146:7600:34413/1
TGCACACAGTAGATGAGGGAGCAGGCGTGGGTCACAAACTCTGTGGAGGAGACCACGCTCCAGAGGCCAGGCAGCTGCAGGGCCAGGCAGCAGCAGTCCAG
+
FFFFFFFFFFFFFFFFFFFFFFFFFFFFFFFFFFFFFFFFFFFFFFFFFFFFFFFFFFFFFFFFFFFFFFFFFFFFFFFFFFFFFFFFFFFFFFFFFFFFF
@A00805:71:HWVYNDRXX:2:2150:1859:22529/1
TGCACACAGTAGATGAGGGAGCAGGCGTGGGTCACAAACTCTGTGGAGGAGACCACGCTCCAGAGGCCAGGCAGCTGCAGGGCCAGGCAGCAGCAGTCCAG
+
FFFFFFFFFFFFFFFFFFFFFFFFFFFFFFFFFFFFFFFFFFFFFFFFFFFFFFFFFFFFFFFFFFFFFFFFFFFFFFFFFFFFFFFFFFFFFFFFFFFFF
@A00805:71:HWVYNDRXX:2:2150:2908:22780/1
TGCACACAGTAGATGAGGGAGCAGGCGTGGGTCACAAACTCTGTGGAGGAGACCACGCTCCAGAGGCCAGGCAGCTGCAGGGCCAGGCAGCAGCAGTCCAG
+
FFFFFFFFF:FFFFFFFFFFFFFFFFFFFFFFFFFFFFFFFFFFFFFFFFFFFFFFFFFFFFFFFFFFFFFFFFF:FFFFFFFFFFFFFFFFFFFFFFFFF
@A00805:71:HWVYNDRXX:1:1268:10945:10770/1
GTGCACACAGTGGATGAGGGAGCAGGCGTGGGTCACAAACTCTGTGGAGGAGACCACGCTCCAGAGGCCAGGCAGCTGCAGGGCCAGGCAGCAGCAGTCCA
+
FFFFFFFFFFFFFFFFFFFFFFFFFFFFFFFFFFFFFFFFFF:FFFFFFFFFFFFFFFFFFFFFFFFFFFFFFFFFFFFFFFFFFFFFFFFFFFFFFFFFF
@A00805:71:HWVYNDRXX:2:2136:4607:32236/1
CCAGGATGAAGTGCACACAGTGGATGAGGGAGCAGGCGTGGGTCACAAACTCTGTGGAGGAGACCACGCTCCAGAGGCCAGGCAGCTGCAGGGCCAGGCAG
+
FFFFFFFFFFFFFFFFFFFFFFFFFFFFFFFFFFFFFFFFFFFFFFFFFFFFFFFFFFFFFFFFFFFFFFFFFFFFFFFFFFFFFFFFFFFFFFFFFFFFF
@A00805:71:HWVYNDRXX:2:2136:4264:34021/1
CCAGGATGAAGTGCACACAGTGGATGAGGGAGCAGGCGTGGGTCACAAACTCTGTGGAGGAGACCACGCTCCAGAGGCCAGGCAGCTGCAGGGCCAGGCAG
+
FFFFFFFFF,FF:FFFFFFFFFFFFFFFF,FFFF:FFFFFFFFFFFFFF:FFF:FF:FFFFFFFFFFFFFFFFF:F,FFFFFFFF::FFFFFFFFFFF:F:
@A00805:71:HWVYNDRXX:2:2136:4155:34272/1
CCAGGATGAAGTGCACACAGTGGATGAGGGAGCAGGCGTGGGTCACAAACTCTGTGGAGGAGACCACGCTCCAGAGGCCAGGCAGCTGCAGGGCCAGGCAG
+
:FFFFFFFFFFFFFFFFFFFFFFFFFFFFFFFF:FFFFFFFFFFFFFFFFFFFFFFFFFFFFFFFFFFFFFFFFFFFFFFFFF:FFFFFFFFFFFFFFFFF
@A00805:71:HWVYNDRXX:2:1239:14443:20964/1
CTCCAGGATGAAGTGCACACAGTGGATGAGGGAGCAGGCGTGGGTCACAAACTCTGTGGAGGAGACCACGCTCCAGAGGCCAGGCAGCTGCAGGGCCAGGC
+
FFFFFFFFFFFFFFFFFFFFFFFFFFFFFFFFFFFF:FFFFFFFFFFFFFFFFFFFFFFFFFFFFFFFFFFFFFFFFFFFF:FFFFFFFFFFFFFFFFFFF
@A00805:71:HWVYNDRXX:1:1141:15609:34287/1
GCCTCCAGGATGAAGTGCACACAGTGGATGAGGGAGCAGGCGTGGGTCACAAACTCTGTGGAGGAGACCACGCTCCAGAGGCCAGGCAGCTGCAGGGCCAG
+
FFFFFFFFFFFFFFFFFFFFFFFFFFFFFFFFFFFFFFFFFFFFFFFFFFFFFFFFFFFFFFFFFFFFFFFFFFFFFFFFFFFFFFFFFFFFFFFFFFFFF
@A00805:71:HWVYNDRXX:1:2267:8377:30530/1
GCCTCCAGGATGAAGTGCACACAGTGGATGAGGGAGCAGGCGTGGGTCACAAACTCTGTGGAGGAGACCACGCTCCAGAGGCCAGGCAGCTGCAGGGCCAG
+
FFFFFF:F:FFFF:FFFFFFFFFFFFFFFFFFFFFFFFFFFFFFFF:FFFFFFFFFFFFFFFFFFFFFFFFFFFFFFF:FFFFFFFFFFFFFFFFFFFFFF
@A00805:71:HWVYNDRXX:1:1111:26747:9079/2
GGCCTCTGGAGCGTGGTCTCCTCCACAGAGTTTGTGACCCACGCCTGCTCCCTCATCCACTGTGTGCACTTCATCCTGGAGGCCGTTGCAGTGCAGCCTGG
+
FFFFFFFFFFFFFFFFFFFFFFFFFFFFFFFFFFFFFFFFFFFFFFFFFFFFFFFFFFFFFFFFFFFFFFFFFFFFFFFFFFFFFFFFFFFFFFFFFFFFF
@A00805:71:HWVYNDRXX:1:1162:20672:21167/1
CTCCAGGCTGCACTGCAACGGCCTCCAGGATGAAGTGCACACAGTGGATGAGGGAGCAGGCGTGGGTCACAAACTCTGTGGAGGAGACCACGCTCCAGAGG
+
FFFFFFFFFFFFFFFFFFFFFFFFFFFFFF,FF:FFFFFFFFFFFFFFFFFFFFFFFFFFFFFFFFFFFFFFFFFFFFFFFFFFFFFFFFFFFFFFF:FFF
@A00805:71:HWVYNDRXX:1:1162:20817:21198/1
CTCCAGGCTGCACTGCAACGGCCTCCAGGATGAAGTGCACACAGTGGATGAGGGAGCAGGCGTGGGTCACAAACTCTGTGGAGGAGACCACGCTCCAGAGG
+
FFFFFFFFFFFFFFFFFFFFFFFFFFFFFFFFFFFFFFFFFFFFFFFF:FFFFFFFFFFFFFFFFFFFFFFFFFFFFFFFFFFFFFFFFFFFFFFFFFFFF
@A00805:71:HWVYNDRXX:1:1170:7681:17237/1
CTCCAGGCTGCACTGCAACGGCCTCCAGGATGAAGTGCACACAGTGGATGAGGGAGCAGGCGTGGGTCACAAACTCTGTGGAGGAGACCACGCTCCAGAGG
+
FFFFFFFFFFFFFFFFFFFFFFFFFFFFFFFF:FFFFFFFFFFFFFFF:FFFFFFFFFFFFFFFFFFFFFFFFFFFFFFFFFFFFFFFFFFFFFFFFF:FF
@A00805:71:HWVYNDRXX:1:1132:31810:22827/1
GCTCTCCAGGCTGCACTGCAACGGCCTCCAGGATGAAGTGCACACAGTGGATGAGGGAGCAGGCGTGGGTCACAAACTCTGTGGAGGAGACCACGCTCCAG
+
FFFFFFFFFFFFFFFFFFFFFFFFFFFFFFFFFFFFFFFFFFFFFFFFFFFFFFFFFFFFFFFFFFFFFFFFFFFFFFFFFFFFFFFFFFFFFFFFFFFFF
@A00805:71:HWVYNDRXX:2:2108:10746:18286/1
GCTCTCCAGGCTGCACTGCAACGGCCTCCAGGATGAAGTGCACACAGTGGATGAGGGAGCAGGCGTGGGTCACAAACTCTGTGGAGGAGACCACGCTCCAG
+
FFFFFFFFFFFFFFFFFFFFFFFFFFFFFFFFFFFFFFFFFFFFFFFFFFFFFFFFFFFFFFFFFFFFFFFFFFFFFFFFFFFFFFFFFFFFFFFFFFFFF
@A00805:71:HWVYNDRXX:2:2108:10682:18427/1
GCTCTCCAGGCTGCACTGCAACGGCCTCCAGGATGAAGTGCACACAGTGGATGAGGGAGCAGGCGTGGGTCACAAACTCTGTGGAGGAGACCACGCTCCAG
+
FFFFFFFFFFFFFFFFFFFFFFFFFFFFFFFFFFF:FFFFFFFFFFFFFFFFFFFFFFFFFFFFFFFFFFFFFFFFFFFFFFFFFFFFFFFFFFFFFFFFF
@A00805:71:HWVYNDRXX:1:1159:30761:1501/1
CCACCGTTCATGGACGGGGACTCACCGGCCTCCAGGATGAAGTGCACACAGTGGATGAGGGAGCAGGCGTGGGTCACAAACTCTGTGGAGGAGACCACGCT
+
FFFFFFFFFFFFFFFFFFFFFFFFFFFFFFFFFFFFFFFFFFFFFFFFFFFFFFF:FFFFFFFFFFFFFFFFFFFFFFFFFFFFFFFFFFFFFFFFFFFFF
@A00805:71:HWVYNDRXX:2:1219:3152:2848/2
CTCCTCCACAGAGTTTGTGACCCACGCCTGCTCCCTCATCCACTGTGTGCACTTCATCCTGGAGGCCGTTGCAGTGCAGCCTGGAGAGCAGCTTCTTAGTC
+
FFFFFFFFFFFFFFFFFFFFFFFFFFFFFFFFFFFFFFFFFFFFFFFFFFFFFFFFFFFFFFFFFFFFFFFFFFFFFFFFFFFFFFFFFFFFFFFFFFFFF
@A00805:71:HWVYNDRXX:2:2263:11740:21042/1
CTGGACTAAGAAGCTGCTCTCCAGGCTGCACTGCAACGGCCTCCAGGATGAAGTGCACACAGTGGATGAGGGAGCAGGCGTGGGTCACAAACTCTGTGGAG
+
FFFFFFFFFFFFFFFFFFFFFFFFFFFFFFFFFFFFFFFFFFFFFFFF:F:FFFFFFFFFFFFFFFFFFFFFFFFFFFFFFFFFFFFFFFFFFFFFFFFFF
@A00805:71:HWVYNDRXX:1:2274:5412:28119/2
CAGAGTTTGTGACCCACGCCTGCTCCCTCATCCACTGTGTGCACTTCATCCTGGAGGCCGTTGCAGTGCAGCCTGGAGAGCAGCTTCTTAGTCCAGAAAGA
+
FF:FFFFFFFFFFFFF:FFFFFFFFFFFFFFFFFFFFFF:FFFFFFFFFFFFFFFFFFFFFF:FFFFFFFFFFFFFFFFFFF:FFFFFFFFFF:F:FFFF:
@A00805:71:HWVYNDRXX:1:2274:7482:29731/2
CAGAGTTTGTGACCCACGCCTGCTCCCTCATCCACTGTGTGCACTTCATCCTGGAGGCCGTTGCAGTGCAGCCTGGAGAGCAGCTTCTTAGTCCAGAAAGA
+
FFFFFF:FFFFFFFFFFFFFFFFFFFFFFFFFFFFFFFFFFFFFFFFFFFF:FFFFFFFFFFFFFFFFFFFFFFFFFFFFFFFFFFFFFFFFFFFFFFFF:
@A00805:71:HWVYNDRXX:1:2274:5412:28119/1
TTCTTTCTGGACTAAGAAGCTGCTCTCCAGGCTGCACTGCAACGGCCTCCAGGATGAAGTGCACACAGTGGATGAGGGAGCAGGCGTGGGTCACAAACTCT
+
FFFFF:FFFFFFFFFFFFFFFFF:FFFFFFFFFF:FFF:FFFF:FFFFFFFFFFFFFFFFFFFFFFFFFFFFFFFF:FFFFFFFFFFF:FFFFFFFFF:FF
@A00805:71:HWVYNDRXX:1:2274:7482:29731/1
TTCTTTCTGGACTAAGAAGCTGCTCTCCAGGCTGCACTGCAACGGCCTCCAGGATGAAGTGCACACAGTGGATGAGGGAGCAGGCGTGGGTCACAAACTCT
+
FFFFFFFFFFFFFFFFFFFFFFFFFFFFFFFFFFFFFFFFFFFFFFFFFFFFFFFFFFFFFFFFFFFFFFFFFFFFFFFFFFFFFFFFFFFFFFFFFFFFF
@A00805:71:HWVYNDRXX:1:2135:22209:27336/1
CCTTCTTTCTGGACTAAGAAGCTGCTCTCCAGGCTGCACTGCAACGGCCTCCAGGATGAAGTGCACACAGTAGATGAGGGAGCAGGCGTGGGTCACAAACT
+
FFFFFFFFFFFFFFFFFFFFFFFFFFFFFFFFFFFFFFFFFFFFFFFFFFFFFFFFFFFFFFFFFFFFFFFFFFFFFFFFFFFFFFFFFFFFFFFFFFFFF
@A00805:71:HWVYNDRXX:2:2263:17598:6793/1
CCTTCTTTCTGGACTAAGAAGCTGCTCTCCAGGCTGCACTGCAACGGCCTCCAGGATGAAGTGCACACAGTGGATGAGGGAGCAGGCGTGGGTCACAAACT
+
FFFFFFFFFFFFFFFFFFFFFFFFFFFFFFFFFFFFFFFFFFFFFFFFFFFFFFFFFFF,FFFFFFFF:FFFFF,FFF:FFFFFFFFFFFFF:FFFFFFFF
@A00805:71:HWVYNDRXX:2:2263:19280:6793/1
CCTTCTTTCTGGACTAAGAAGCTGCTCTCCAGGCTGCACTGCAACGGCCTCCAGGATGAAGTGCACACAGTGGATGAGGGAGCAGGCGTGGGTCACAAACT
+
FFFFFFFFFFFFFFFFFFFFFFFFFFFFFFFFFFFFFFFFFFFFFFFFFFFFFFFF:FF:FFFFFFFFFFFFFF,FFFFFFFFFFFFFFFFFFFFFFFFFF
@A00805:71:HWVYNDRXX:1:1169:11523:30749/2
GTTTGTGACCCACGCCTGCTCCCTCATCTACTGTGTGCACTTCATCCTGGAGGCCGTTGCAGTGCAGCCTGGAGAGCAGCTTCTTAGTCCAGAAAGAAGGA
+
FFFFFFFFFFFFFFFFFFFFFFFFFFFFFFFFFFFFFFFFFFFFFFFFFFFFFFFFFFFFFFFFFFFFFFFFFFFFFFFFFFFFFFFFFFFFF,FFFFFFF
@A00805:71:HWVYNDRXX:2:1112:12048:36761/2
GTTTGTGACCCACGCCTGCTCCCTCATCTACTGTGTGCACTTCATCCTGGAGGCCGTTGTAGTGCAGCCTGGAGAGCAGCTTCTTAGTCCAGAAAGAAGGA
+
FFFFFFFFFFFFFFFFFFFFFFFFFFFFFFFFFFFFFFFFFFFFFFFFFFFFFFFF:FFFFFFFFFFFFFFFFFFFFFFFFFFFFFFFFFFFFFFFFFFFF
@A00805:71:HWVYNDRXX:2:1113:5177:17409/2
GTTTGTGACCCACGCCTGCTCCCTCATCTACTGTGTGCACTTCATCCTGGAGGCCGTTGCAGTGCAGCCTGGAGAGCAGCTTCTTAGTCCAGAAAGAAGGA
+
FFFFFFFFFFFFFFFFFFFFFFFFFFFFFFFFFFFFFFFFFFFFFFFFFFFFFFFFFFFFFFFFFFFFFFFFFFFFFFFFFFFFFFFFFFFFFFFFFFFFF
@A00805:71:HWVYNDRXX:2:2209:7003:16219/2
GTTTGTGACCCACGCCTGCTCCCTCATCCACTGTGTGCACTTCATCCTGGAGGCCGTTGCAGTGCAGCCTGGAGAGCAGCTTCTTAGTCCAGAAAGAAGGA
+
F,FFFFFFFFFFFFFFFFFFFFFFFFFFFFFFFFFFFFFFFFFFFFFFFFFFFFFFFFFFFFFFFFFFFFFFFFFFFFFFFFFFFFFFFFFFFFFFFFFFF
@A00805:71:HWVYNDRXX:1:1108:6388:29653/2
TTGTGACCCACGCCTGCTCCCTCATCCACTGTGTGCACTTCATCCTGGAGGCCGTTGCAGTGCAGCCTGGAGAGCAGCTTCTTAGTCCAGAAAGAAGGACA
+
FFFFFFFFFFFFFFFFFFFFFFFFFFFFFFFFFFFFFFFFFFFFFFFFFFFFFFFFFFFFFFFFFFFFFFFFFFFFFFFFFFFFFFFFFFFFFFFFFFFFF
@A00805:71:HWVYNDRXX:2:2240:28881:15436/2
TTGTGACCCACGCCTGCTCCCTCATCTACTGTGTGCACTTCATCCTGGAGGCCGTTGCAGTGCAGCCTGGAGAGCAGCTTCTTAGTCCAGAAAGAAGGACA
+
FFFFFFFFFFFFFFFFFFFFFFF:FFFFFFFFFFFFFFFFFFFFFFFFFFFFFFFFFFFFFFFFFFFFFFFFFFFFFFFFFFFFFFFFFFFF:FFFFFFFF
@A00805:71:HWVYNDRXX:2:1254:20582:35477/2
GTGACCCACGCCTGCTCCCTCATCCACTGTGTGCACTTCATCCTGGAGGCCGTTGCAGTGCAGCCTGGAGAGCAGCTTCTTAGTCCAGAAAGAAGGACAAA
+
FFFFFFF:FFF:FFFFFFFFFFFFFFFFFFFFFFFFFFFFFFFFFFFFFFFFFFFFFFFFFFFFFFFFFFFFFFFFFFFFFFFFFFFFFFFFFFFFFFFFF
@A00805:71:HWVYNDRXX:1:2272:28980:12226/2
GACCCACGCCTGCTCCCTCATCCACTGTGTGCACTTCATCCTGGAGGCCGTTGCAGTGCAGCCTGGAGAGCAGCTTCTTAGTCCAGAAAGAAGGACAAATA
+
FFFFFFFFFFFFFFFFFFFFFFFFF:F:FFFFFFFFFFFFFFFFFFFFFFFFFFFFFFFFFFFFFFFFFFFFFFFFFFFFFFFFFFFFFF:FFFFFF:FFF
@A00805:71:HWVYNDRXX:2:1203:22851:25504/2
GACCCACGCCTGCTCCCTCATCCACTGTGTGCACTTCATCCTGGAGGCCGTTGCAGTGCAGCCTGGAGAGCAGCTTCTTAGTCCAGAAAGAAGGACAAATA
+
FFFFFFFFFFFFFFFFFFFFFFFFFFFFFFFFFFFFFFFFFFFFFFFFFFFFFFFFFFFFFFFFFFFFFFFFFF:FFFFFFFFFFFFFFFFFFFFFFFFFF
@A00805:71:HWVYNDRXX:2:2169:2672:12101/2
GACCCACGCCTGCTCCCTCATCCACTGTGTGCACTTCATCCTGGAGGCCGTTGCAGTGCAGCCTGGAGAGCAGCTTCTTAGTCCAGAAAGAAGGACAAATA
+
FFFFFFFFFFFFFFFFFFFFFFFFFFFFFFFFFFFFFFFFFFFFFFFFFFFFFFFFFFFFFFFFFFFFFFFFFFFFFFFFFFFFFFFFFFFFFFFFF:FFF
@A00805:71:HWVYNDRXX:2:2203:21314:23625/2
GACCCACGCCTGCTCCCTCATCCACTGTGTGCACTTCATCCTGGAGGCCGTTGCAGTGCAGCCTGGAGAGCAGCTTCTTAGTCCAGAAAGAAGGACAAATA
+
,FF:FF,F:F,:,F:F,:FFFFF:,FFFF,FF:FFFFFF:FFFFFF,FFFFF,,F:,F,F:FFFFFFFF,FF,FFFFFFFFFF,FFFFFFFF,:FFFFFFF
@A00805:71:HWVYNDRXX:2:2264:32877:15154/2
GACCCACGCCTGCTCCCTCATCCACTGTGTGCACTTCATCCTGGAGGCCGTTGCAGTGCAGCCTGGAGAGCAGCTTCTTAGTCCAGAAAGAAGGACAAATA
+
FFFFFFFFFFFFFFFFFFFFFFFFFFFFFFFFFFFFFFFFF,FFFFFF,FFFF,FFFFFFFFFFFFFFFFFFFF:FFFF:FFFFFFFFFFFFFFFFFFF,F
@A00805:71:HWVYNDRXX:2:2108:1678:25786/2
CCCACGCCTGCTCCCTCATCCACTGTGTGCACTTCATCCTGGAGGCCGGTGAGTCCCCGTCCATGAACGTTGCAGTGCAGCCTGGAGAGCAGCTTCTTAGT
+
FFFFFFFFFFFFFFFFFFFFFFFFFFFFFFFFFFFFFFFFFFFFFFFFFFFFFFFFFFFFFFFFFFFFFFFFFFFFFFFFFFFFFFFFFFFFFFFFFFFFF
@A00805:71:HWVYNDRXX:1:1169:11523:30749/1
GGGTATTTGTCCTTCTTTCTGGACTAAGAAGCTGCTCTCCAGGCTGCACTGCAACGGCCTCCAGGATGAAGTGCACACAGTAGATGAGGGAGCAGGCGTGG
+
FFFFFFFFFFFFFFFFFFFFFFFFFFFFFFFFFFFFFFFFFFFFFFFFFFFFFFFFFFFFFFFFFFFFF:FFFFFFFFFFFFFFFFFFFFFFFFFFFFFFF
@A00805:71:HWVYNDRXX:1:2201:2275:20807/2
CACGCCTGCTCCCTCATCCACTGTGTGCACTTCATCCTGGAGGCCGTTGCAGTGCAGCCTGGAGAGCAGCTTCTTAGTCCAGAAAGAAGGACAAATACCCC
+
FFFFFFFFFFFFFFFFFFFFFFFFFFFFFFFFFFFFFFFFFFFFFFFFFFFFFFFFFFFFFFFFFFFFFFFFFFFFFFFFFFF,FFFFFFFFFFFFFFFFF
@A00805:71:HWVYNDRXX:1:1225:1750:5744/1
GGGGTATTTGTCCTTCTTTCTGGACTAAGAAGCTGCTCTCCAGGCTGCACTGCAACGGCCTCCAGGATGAAGTGCACACAGTAGATGAGGGAGCAGGCGTG
+
F:FFFFFFFFFFFFFFFFFFFFFFFFFFFFFFFFFFFFFFFFFFFFFFFFFFFFFFFFFFFFFFFFFFFF,FFFFFFFFFFFFF:FFFFFFFFFFFFFFFF
@A00805:71:HWVYNDRXX:1:2107:31069:26835/1
GGGGTATTTGTCCTTCTTTCTGGACTAAGAAGCTGCTCTCCAGGCTGCACTGCAACGGCCTCCAGGATGAAGTGCACACAGTGGATGAGGGAGCAGGCGTG
+
FFFFFFFFFFFFFFFFFFFFFFFFFFFFFFFFFFFFFFFFFFFFFFFFFFFFFFFFFFFFFFFFFFFFFF:FFFFFFFFFFFFFFFFFFFFFFFFFFFFFF
@A00805:71:HWVYNDRXX:2:1238:1470:2597/1
GGGGTATTTGTCCTTCTTTCTGGACTAAGAAGCTGCTCTCCAGGCTGCACTGCAACGGCCTCCAGGATGAAGTGCACACAGTGGATGAGGGAGCAGGCGTG
+
:FFF:FFFFFFFFFFFFFFFFFFFFFFFFFFFFFFFFFFFFFFFFFFFFFFFFFFFFFFFFFFFFFFFF:FFFFFFFFFFF,FFFFFFFFFFFFFFFFFFF
@A00805:71:HWVYNDRXX:2:2169:2672:12101/1
GGCTTTTGGGGTATTTGTCCTTCTTTCTGGACTAAGAAGCTGCTCTCCAGGCTGCACTGCAACGGCCTCCAGGATGAAGTGCACACAGTGGATGAGGGAGC
+
FFFFFFFFFFFFFFFFFFFFFFFFFFFFFFFFFFFF:FFFFFFFFFFFFFFFFFFFFFFFFFFFFFFFFFFFFFFFFFFFFFFF:FFFFFFFFFFFFFFFF
@A00805:71:HWVYNDRXX:2:2264:32877:15154/1
GGCTTTTGGGGTATTTGTCCTTCTTTCTGGACTAAGAAGCTGCTCTCCAGGCTGCACTGCAACGGCCTCCAGGATGAAGTGCACACAGTGGATGAGGGAGC
+
FFF:FFFFFFFFFFFFFFFFFFFFFFFFFFFFFFF:FF:FFFFFFFFFFFFFFFFFFFFFFFFFFFFFFFFFFFFFFFFFFFFFFFFF::FFFFF,FFFFF
@A00805:71:HWVYNDRXX:1:1108:14425:1548/1
TCGCTGATGGCTTTTGGGGTATTTGTCCTTCTTTCTGGACTAAGAAGCTGCTCTCCAGGCTGCACTGCAACGGCCTCCAGGATGAAGTGCACACAGTGGAT
+
FFFFFFF:FFF::FFFFFFFFFFFFFFFFFFFFFFFFFFFFFFFFFFFFFFFFFFFFFFFFFFFFFFFFFFFFFFFFFFFFFFFFFFFFFFFFFFFFFFFF
@A00805:71:HWVYNDRXX:1:1108:14416:1564/1
TCGCTGATGGCTTTTGGGGTATTTGTCCTTCTTTCTGGACTAAGAAGCTGCTCTCCAGGCTGCACTGCAACGGCCTCCAGGATGAAGTGCACACAGTGGAT
+
FFFFFFFFFFF:FFFFFFFFFFFFFFFFFFFFFFFFFFFFFFFFFFFFFFFFFFFFFFFFFFFFFFFFFFFFFFFFFFFFFFFFFFFFFFFFFFFFFFFFF
@A00805:71:HWVYNDRXX:1:1108:14452:1564/1
TCGCTGATGGCTTTTGGGGTATTTGTCCTTCTTTCTGGACTAAGAAGCTGCTCTCCAGGCTGCACTGCAACGGCCTCCAGGATGAAGTGCACACAGTGGAT
+
FFFFFFFFFFFF:FFFFFFFFFFFFFFFFFFFFFFFFFFFFFFFFFFFFFFFFFFFFFFFFFFFFFFFFFFFFFFFFFFFFFFFFFFFFFFFFFFFFFFFF
@A00805:71:HWVYNDRXX:1:2169:32009:25332/1
TCGCTGATGGCTTTTGGGGTATTTGTCCTTCTTTCTGGACTAAGAAGCTGCTCTCCAGGCTGCACTGCAACGGCCTCCAGGATGACGTGCACACAGTGGAT
+
FFF,FF,:FFF:,FF:FFF:FFFFF:FFF:FF:FF,,,FFFFF,FF:FFFFFFFFFFFFFFFFFFF:,FFFFFFFFFF,FFFF,F,F:FFFFFFFF::F:F
@A00805:71:HWVYNDRXX:1:1158:11478:15233/2
CTACTGTGTGCACTTCATCCTGGAGGCCGTTGCAGTGCAGCCTGGAGAGCAGCTTCTTAGTCCAGAAAGAAGGACAAATACCCCAAAAGCCATCAGCGAGG
+
FFFFFFFFFFFFFFFFFFFFFFFFFFFFFFFFFFFFFFFFFFFFFFFFFFFFFFFFFFFFFFFFFFFFFFFFFFFFFFFFFFFFFFFFFFFFFFFFFFFFF
@A00805:71:HWVYNDRXX:1:1234:2636:32017/2
AGCAGGGCTAGTGGAGGCCAGCGGAAGCACCGGCCACCAGCGCTGCACAGGAGCCAGGCCAGGCGCCTCCGGCATGGCGGCGGCCGAGGGGCCCGGCTACC
+
FFFFFFFFFFFFFFFFFFFFFFFFFFFFFFFFFFFFFFFFFFFFFFFFFFFFFFFFFFFFFFFFFFFFFFFFFFFFFFFFFFFFFFFFFFFFFFFFFFFFF
@A00805:71:HWVYNDRXX:1:2164:22761:25535/2
GTTTACGAAATGTCCACAAGGTCACCACCTGCTGAGCGCCATGGTGGGAGAGACTGTGAGGCGGCAGCTGGGGCCGGAGCCTTTGGAAGTCTGTGCCCTTA
+
FFFFFFFFFFFFFFFFFFFFFFFFFFFFFFFFFFFFFFFFFFFFFFFFFFFFFFFFFFFFFFFFFFFFFFFFFFFFFFFFFFFFFFFFFFFFFFFFFFFFF
@A00805:71:HWVYNDRXX:1:2164:21911:26130/2
GTTTACGAAATGTCCACAAGGTCACCACCTGCTGAGCGCCATGGTGGGAGAGACTGTGAGGCGGCAGCTGGGGCCGGAGCCTTTGGAAGTCTGTGCCCTTA
+
F:FFFFFFFFFFFFFFFFFFFFFFFFFFFFFFFFFFFFFFFFFFFFFFFFFFFFFFFFFFFFFFFFFFFFFFFFFF:FFFF:FFFFFFFFFFFFFFFF:FF
@A00805:71:HWVYNDRXX:1:2205:22408:10488/2
GTTTACGAAATGTCCACAAGGTCACCACCTGCTGAGCGCCATGGTGGGAGAGACTGTGAGGCGGCAGCTGGGGCCGGAGCCTTTGGAAGTCTGTGCCCTTA
+
FFFFFFFFFFFFFFFFFFFFFFFFFFFFFFFFFFFFFFFFFFFFFFFFFFFFFFFFFFFFFFFFFFFFFFFFFFFFFFFFF,,FFFFFFFFFFFFFF:FFF
@A00805:71:HWVYNDRXX:1:2205:21757:10802/2
GTTTACGAAATGTCCACAAGGTCACCACCTGCTGAGCGCCAAGGTGGGAGAGACTGTGAGGCGGCAGCTGGGGCCGGAGCCTTTGGAAGTCTGTGCCCTTA
+
FFF,F,FF:FF:,,FFFFF,FFFF:FF,,F,FFFF,FFFF,,F,F:,FF:FFFFFF,FFFF:FF,F,,,F:F,F:F,F:F,,,FFFFF:FFF,FF,,FFFF
@A00805:71:HWVYNDRXX:1:2205:22272:11506/2
GTTTACGAAATGTCCACAAGGTCACCACCTGCTGAGCGCCATGGTGGGAGAGACTGTGAGGCGGCAGCTGGGGCCGGAGCCTTTGGAAGTCTGTGCCCTTA
+
FFFFFFFFFFFFFFFFFFFFFFFFFFFFFFFFFFFFFFFFF:FFFFFFFFFFFF:FFF:FFFFFFFFFFFFFFFFFFFFFF:FFFFFFFFFFFFFF:FFFF
@A00805:71:HWVYNDRXX:1:2164:22761:25535/1
AAGGGCACAGACTTCCAAAGGCTCCGGCCCCAGCTGCCGCCTCACAGTCTCTCCCACCATGGCGCTCAGCAGGTGGTGACCTTGTGGACATTTCGTAAACA
+
FFFFFFFFFFFFFFFFFFFFFFFFFFFFFFFFFFFFFFFFFFFFFFFFFFFFFFFFFF:FFFFFFFFFFFFFFFFFFFFFFFFFFFFFFFFFFFFFFFFFF
@A00805:71:HWVYNDRXX:1:2164:21911:26130/1
AAGGGCACAGACTTCCAAAGGCTCCGGCCCCAGCTGCCGCCTCACAGTCTCTCCCACCATGGCGCTCAGCAGGTGGTGACCTTGTGGACATTTCGTAAACA
+
FFFFFFFFFFFFFFFFFFFFFFFFFFFFFFFFFFFFFFFFFFFFFFFFFFFFFFFFFFF,FFFFFFFFFFFFFFFFFFFFFFFFFFFFFFFFFFFFFFFFF
@A00805:71:HWVYNDRXX:1:2205:22408:10488/1
AAGGGCACAGACTTCCAAAGGCTCCGGCCCCAGCTGCCGCCTCACAGTCTCTCCCACCATGGCGCTCAGCAGGTGGTGACCTTGTGGACATTTCGTAAACA
+
FFFFFFFFFFFFFFFFFFFFFFFFFFFFFFFFFFFFFFFFFFFFFFFFFFFFFFFFFF::FFFFFFFFFFFFFFFFFFFFFFFFFFFFFFFFFFFFFFFFF
@A00805:71:HWVYNDRXX:1:2205:21757:10802/1
AAGGGCACAGACTTCCAAAGGCTCCGGCCCCAGCTGCCGCCTCACAGTCTCTCCCACCATGGCGCTCAGCAGGAGGTGACCTTGTGGACATTTCGTAAACA
+
FF::,FF:F,FFFFFFFFF:F:,:F,,F,F,F:,,:F:F,FFFF,F,F,FF:F:,F,FFF,F,,F,FF:FF,:,F,F,FFF:,:FF:FFFF,FF,,FFFFF
@A00805:71:HWVYNDRXX:1:2205:22272:11506/1
AAGGGCACAGACTTCCAAAGGCTCCGGCCCCAGCTGCCGCCTCACAGTCTCTCCCACCATGGCGCTCAGCAGGTGGTGACCTTGTGGACATTTCGTAAACA
+
FFFFFFFFFFFFFFFFFFFFFFFFFFFFFFFFFFFFFFFFFFF:FFFFFFFFFFFFFFFFFFFFFFFFFFFFFFFFFFFFF:FFFFFFFFFFFFFFF:FFF
@A00805:71:HWVYNDRXX:1:1142:6117:2973/1
TGGAGGCAGGGCACAAGGGCGCAGACTTCCAAAGGCTCCGGCCCCAGCTGCCGCCTCACAGTCTCTCCCACCATGGCGCTCAGCAGGTGGTGACCTTGTGG
+
FFFFFFFFFFFFFFFFFFFFFFFFFFFFFFFFFFFFFFFFFFFFFFFFFFFFFFFFFFFFFFFFFFFFFFFFFFFFFFFFFFFFFFFFFFFFFFFFFFFFF
@A00805:71:HWVYNDRXX:2:2152:29550:33004/1
TGGAGGCAGGGCACAAGGGCGCAGACTTCCAAAGGCTCCGGCCCCAGCTGCCGCCTCACAGTCTCTCCCACCATGGCGCTCAGCAGGTGGTGACCTTGTGG
+
FFFFFFFFFFFFFFFFFFFFFFFFFFFFFFFFFFFFFFFFFFFFFFFFFFFFFFFFFFFFFFFFFFFFFFFFFFFFFFFFFFFFFFFFFFFFFFFFFFFFF
@A00805:71:HWVYNDRXX:1:1171:24017:27806/1
GTTCGGTGGAGGCAGGGCACAAGGGCGCAGACTTCCAAAGGCTCCGGCCCCAGCTGCCGCCTCACAGTCTCTCCCACCATGGCGCTCAGCAGGTGGTGACC
+
FFFFFFFFFFFFFFFFFFFFFFFFFFFFFFFFFFFFFFFFFFFFFFFFFFFFFFFFFFFFFFFFFFFFFFFFFFFFFFFFFFFFFFFFFFFFFFFFFFFFF
@A00805:71:HWVYNDRXX:1:2220:21847:36667/1
GCTCGGTGGAGGCAGGGCACAAGGGCGCAGACTTCCAAAGGCTCCGGCCCCAGCTGCCGCCTCACAGTCTCTCCCACCATGGCGCTCAGCAGGTGGTGACC
+
FFFFFFFFFFFFFFFFFFFFFFFFFFFFFFFFFFFFFFFFFFFFFFFFFFFFFFFFFFFFFFFFFFFFFFFFFFFFFFFFFFFFFFFFFFFFFFFFFFFFF
@A00805:71:HWVYNDRXX:2:2201:25229:25207/1
GGCTCGGTGGAGGCAGGGCACAAGGGCGCAGACTTCCAAAGGCTCCGGCCCCAGCTGCCGCCTCACAGTCTCTCCCACCATGGCGCTCAGCAGGTGGTGAC
+
FFFFFFFFFFFFFFFFFFF:FFFFFFFFFFFFFFFFFFFFFFFFFFFFFFFFFFFFFFFFFFFFFFFFFFFFFFFFFFFFFFFFFFFFFFFFFFFFFFFFF
@A00805:71:HWVYNDRXX:2:1149:14751:1736/2
GGGAGAGACTGTGAGGCGGCAGCTGGGGCCGGAGCCTTTGGAAGTCTGTGCCCTTGTGCCCTGCCTCCACCGAGCCAGCTTGGTCCCTATGGGCTTCCGCA
+
FFFFFFFFFFFFFFFFFFFFFFFFFFFFFFFFFFFFFFFFFFFFFFFFFFFFFFFFFFFFFFFFFFFFFFFFFFFFFFFFFFFFFFFFFFFFFFFFFFFFF
@A00805:71:HWVYNDRXX:2:2144:18557:3505/2
GGGAGAGACTGTGAGGCGGCAGCTGGGGCCGGAGCCTTTGGAAGTCTGTGCCCTTGTGCCCTGCCTCCACCGAGCCAGCTTGGTCCCTATGGGCTTCCGCA
+
FFFFFFFFFFFFFFFFFFFFFFFFFFFFFFFFFFFFFFFFFF:FFFFFFFFFFFFFFFFFFFFFFFFFFFFFFFFFFFFFFFFFFFF,FFFFFFFFFFFFF
@A00805:71:HWVYNDRXX:1:1108:12301:26459/2
GGAGAGACTGTGAGGCGGCAGCTGGGGCCGGAGCCTTTGGAAGTCTGCGCCCTTGTGCCCTGCCTCCACCGAGCCAGCTTGGTCCCTATGGGCTTCCGCAC
+
FFFFFFFFFFFFFFFFFFFFFFFFFFFFFFFFFFFFFFFFFFFFFFFFFFFFFFFFFFFFFFFFFFFFFFFFFFFFFFFFFFFFFFFFFFFFFFFFFFFFF
@A00805:71:HWVYNDRXX:1:1233:14950:26788/2
GGAGAGACTGTGAGGCGGCAGCTGGGGCCGGAGCCTTTGGAAGTCTGCGCCCTTGTGCCCTGCCTCCACCGAGCCAGCTTGGTCCCTATGGGCTTCCGCAC
+
FFFFFFFFFFFFFFFFFFFFFFFFFFFFFFFFFFFFFFFFFFFFFFFFFFFFF:FFFFFFFFFFFFFFFFFFFFFFFFFFFFFFFFFFFFFFFFFFFFFFF
@A00805:71:HWVYNDRXX:1:1233:14959:27305/2
GGAGAGACTGTGAGGCGGCAGCTGGGGCCGGAGCCTTTGGAAGTCTGCGCCCTTGTGCCCTGCCTCCACCGAGCCAGCTTGGTCCCTATGGGCTTCCGCAC
+
FFFFFFFFFFFFFFFFFFFFFFFFFFFFFFF:FFFFFFFFFFFFFFFFFFFFFFFFFFFFFFFFFFFFFFFFF:FFFFFFFFFFFFFFFFFFFFFFFFFFF
@A00805:71:HWVYNDRXX:1:1233:14913:27320/2
GGAGAGACTGTGAGGCGGCAGCTGGGGCCGGAGCCTTTGGAAGTCTGCGCCCTTGTGCCCTGCCTCCACCGAGCCAGCTTGGTCCCTATGGGCTTCCGCAC
+
FFFFFFFFFFFFFFFFFFFFFFFFFFFFFFFFFFFFF:FFFFFFFFFFFFFFFFFFFFFFFFFFFFFFFFFFFFFFFFFFFFFFFFFFFFFFFFFFFFFFF
@A00805:71:HWVYNDRXX:1:1233:15510:28103/2
GGAGAGACTGTGAGGCGGCAGCTGGGGCCGGAGCCTTTGGAAGTCTGCGCCCTTGTGCCCTGCCTCCACCGAGCCAGCTTGGTCCCTATGGGCTTCCGCAC
+
FFFFFFFFFFFFFFFFFFFFFFFFFFFFFFFFFFFFFFFFFFFFFFFFFFFFFFFFFFFFFFFFFFFFFFFFFFFFFFFFFFFFFFFFFFFFFFFFFFFFF
@A00805:71:HWVYNDRXX:1:1233:15564:28197/2
GGAGAGACTGTGAGGCGGCAGCTGGGGCCGGAGCCTTTGGAAGTCTGCGCCCTTGTGCCCTGCCTCCACCGAGCCAGCTTGGTCCCTATGGGCTTCCGCAC
+
FFFFFFFF,FFFFFFFFFFFFFFFFFFFFFFFFFFFFFFFFFFFFFFFFFFFFFFFFFFFFFFFFFFFFFFFFFFFFFFFFFFFFFFFFFFFFF:FFFFFF
@A00805:71:HWVYNDRXX:1:1233:16089:28197/2
GGAGAGACTGTGAGGCGGCAGCTGGGGCCGGAGCCTTTGGAAGTCTGCGCCCTTGTGCCCTGCCTCCACCGAGCCAGCTTGGTCCCTATGGGCTTCCGCAC
+
FFFFFFFFFFFFFFFFFFFFFFFFFFFFFFFFFFFFFFFFFFFFFFFFFFFFFFFFFFFFFFFFFFFFFFFFFFFFFFFFFFFFFFFFFFFFFFFFFFFFF
@A00805:71:HWVYNDRXX:2:1150:18439:25160/2
GAGAGACTGTGAGGCGGCAGCTGGGGCCGGAGCCTTTGGAAGTCTGCGCCCTTGTGCCCTGCCTCCACCGAGCCAGCTTGGTCCCTATGGGCTTCCGCACA
+
FFFFFFFFFFFFFFFFFFFFFFFFFFFFFFFFFFF:FFFFFFFFFFFFFFFFFFFFFFFFFFFFFFFFFFFFFFFFFFFFFFFFFFFFFFFFFFFFFFFFF
@A00805:71:HWVYNDRXX:2:1150:18511:25097/2
GGGAGACTGTGAGGCGGCAGCTGGGGCCGGAGCCTTTGGAAGTCTGCGCCCTTGTGCCCTGCCTCCACCGAGCCAGCTTGGTCCCTATGGGCTTCCGCACA
+
F:FFFFFFFFFFFFFFFFFFFFFFFFFFFFFFFFFFFFFFFFFFFFFFFFFFFFFFFFFFFFFFFFFFFFFFFFFFFFFFFFFFFFFFFFFFFFFFFFFFF
@A00805:71:HWVYNDRXX:2:2108:30924:6480/2
GAGACTGTGAGGCGGCAGCTGGGGCCGGAGCCTTTGGAAGTCTGCGCCCTTGTGCCCTGCCTCCACCGAGCCAGCTTGGTCCCTATGGGCTTCCGCACATG
+
FFFFFFFFFFFFFFFFFFFFFFFFFFFFFFFFFFFFFFFFFFFFFFFFFFFFFFFFFFFFFFFFFFFFFFFFFFFFFFFFFFF:FFFFFFFFFFFFFFFFF
@A00805:71:HWVYNDRXX:2:1222:1036:32878/2
CTGTGAGGCGGCAGCTGGGGCCGGAGCCTTTGGAAGTCTGCGCCCTTGTGCCCTGCCTCCACCGAGCCAGCTTGGTCCCTATGGGCTTCCGCACATGCCGC
+
FFFFFFF:FFFFFFFFFFFFFFFFFFF:FFFFFFFF:FFFFFFFFFFF:FFFFFFFFFFFFFF:FFF:FFFFFFFFFFFFFFFFFFF::FFFFFFFFFFFF
@A00805:71:HWVYNDRXX:2:2165:11107:17597/1
CCCGAGGCATGTGCGGAAGCCCATAGGGACCAAGCTGGCTCGGTGGAGGCAGGGCACAAGGGCGCAGACTTCCAAAGGCTCCGGCCCCAGCTGCCGCCTCA
+
FFFFFFFFFFFFFFFFFFFFFFFFFFFFFFFFFFFFFFFFFFFFFFFFFFFFFFFFFFFFFFFFFFFFFFFFFFFFFFFFFFFFFFFFFFFFFFFFFFFFF
@A00805:71:HWVYNDRXX:2:2144:18557:3505/1
GGCCGTCCGCGGCATGTGCGGAAGCCCATAGGGACCAAGCTGGCTCGGTGGAGGCAGGGCACAAGGGCACAGACTTCCAAAGGCTCCGGCCCCAGCTGCCG
+
FFFFFFFFFFFFFFFFFFFFFFFFFFFFFFFFFFFFFFFFFFFFFFFFFFFFFFFFFFFFFFFFFFFFFFFFFFFFFFFFFFFFFFFFFFFFFFFFFFFFF
@A00805:71:HWVYNDRXX:2:1150:18511:25097/1
CACGTTGCCTGGCCGCCCGCGGCATGTGCGGAAGCCCATAGGGACCAAGCTGGCTCGGTGGAGGCAGGGCACAAGGGCGCAGACTTCCAAAGGCTCCGGCC
+
FFFFFFFFFFFFFFFFFFFFFFFFFFFFFFFFFFFFFFFFFFFFFFFFFFFFFFFFFFFFFFFFFFFFFFFFFFFFFFFFFFFFFFFFFFFFFFFFFFFFF
@A00805:71:HWVYNDRXX:2:1150:18439:25160/1
CACGTTGCCTGGCCGCCCGCGGCATGTGCGGAAGCCCATAGGGACCAAGCTGGCTCGGTGGAGGCAGGGCACAAGGGCGCAGACTTCCAAAGGCTCCGGCC
+
FFFFFFFFFFFFFFFFFFFFFFFFFFFFFFFFFFFFFFFFFFFFFFFFFFFFFFFFFFFFFFFFFFFFFFFFFFFFFFFFFFFFFFFFFFFFFFFFFFFFF
@A00805:71:HWVYNDRXX:1:2240:30617:3850/1
ACGCACGTTGCCTGGCCGCCCGCGGCATGTGCGGAAGCCCATAGGGACCAAGCTGGCTCGGTGGAGGCAGGGCACAAGGGCGCAGACTTCCAAAGGCTCCG
+
FFFFFFFFFFFFFFFFFFFFFFFFFFFFFFFFFFFFFFFFFFFFFFFFFFFFFFFFFFFFFFFFFFFFFFFFFFFFFFFFFFFFFFFFFFFFFFFFFFF:F
@A00805:71:HWVYNDRXX:1:2240:30581:3881/1
ACGCACGTTGCCTGGCCGCCCGCGGCATGTGCGGAAGCCCATAGGGACCAAGCTGGCTCGGTGGAGGCAGGGCACAAGGGCGCAGACTTCCAAAGGCTCCG
+
FFFFFFFFFFFFFFFFFFFFFFFFFFFFFFFFFFF:FFFFFFFFFFFFFFFFFFFFFFFFFFFFFFFFFFFFF:FFFFFFFFFFFFFFFFFFFFFFFFFFF
@A00805:71:HWVYNDRXX:2:1104:28872:7185/2
GGAGCCTTTGGAAGTCTGTGCCCTTGTGCCCTGCCTCCACCGAGCCAGCTTGGTCCCTATGGGCTTCCGCACATGCCGCGGGCGGCCAGGCAACGTGCGTG
+
:FFFFFFFFFFFFFFFFFFFFFFFFFFFFFFFFFFFFFFFFFFFFFFFFFFFFFFFFFFFFFFFFFFFFFFFFFFFFFFFFFFFFFFFFFFFFFFFFFFFF
@A00805:71:HWVYNDRXX:2:1164:2148:17832/2
AGCCTGAGGCCTTCCAGAAAGCAGGAGCAGCTGTGCTGCACCCCATGTGGGTGACCAGGTCCTTTCTCCTGATAGTCACCTGCTGGTTGTTGCCAGGTTGC
+
FFFFFFFFFFFFFFFFF:FFFFFFFFFFFFFFFFFFFFFFFF:F,:FFFFFFFFFF:FF:FFFFFFFFFFF,FFFFFFFF:F:FFFF,FFFFFF:FFFFFF
@A00805:71:HWVYNDRXX:2:1254:4797:10864/2
AGCCTGAGGCCTTCCAGAAAGCAGGAGCAGCTGTGCTGCACCCCATGTGGGTGACCAGGTCCTTTCTCCTGATAGTCACCTGCTGGTTGTTGCCAGGTTGC
+
FFFFFFFFFFFFFFFFFFFFFFFFFFFFFFFF:FFFFFFFFFFFFFFFFFFFFFFFFF:FFFFFFFFFFFFFFFFFFFFF:FF:FFFFFFFFFFFFFFFFF
@A00805:71:HWVYNDRXX:2:1241:5285:13996/2
AGAAAGCAGGAGCAGCTGTGCTGCACCCCATGTGGGTGACCAGGTCCTTTCTCCTGATAGTCACCTGCTGGTTGTTGCCAGGTTACAGCTGCTCTTGCATC
+
FFFFFFFFFFFFFFFFFFFFFFFFFFFFFF:FFFFFFFFFFFFFFFFFFFFFFFFFFFFFFFFFFFFFFFFFFFFFFFFFFFFFFFFFFFFFFFFFFFFFF
@A00805:71:HWVYNDRXX:2:1241:3947:16532/2
AGAAAGCAGGAGCAGCTGTGCTGCACCCCATGTGGGTGACCAGGTCCTTTCTCCTGATAGTCACCTGCTGGTTGTTGCCAGGTTACAGCTGCTCTTGCATC
+
FFFFFFFFFFFFFFFFFFFFFFFFFFFFFFFFFFFFFFFFFFFFFFFFFFFFFFFFFFFFFFFFFFFFFFFFFFFFFFFFFFFFFFFFFFFFFFFFFFFFF
@A00805:71:HWVYNDRXX:2:1241:3694:17284/2
AGAAAGCAGGAGCAGCTGTGCTGCACCCCATGTGGGTGACCAGGTCCTTTCTCCTGATAGTCACCTGCTGGTTGTTGCCAGGTTACAGCTGCTCTTGCATC
+
FFFFFFFFFFFFFFFFFFFFFFFFFFFFFFFFFFFFFFFFFFFFFFFFFFFFFFFFFFFFFFFFFFFFFFFFFFFFFFFFFFFFFFFFFFFFFFFFFFFFF
@A00805:71:HWVYNDRXX:2:1257:12897:24236/2
AGAAAGCAGGAGCAGCTGTGCTGCACCCCATGTGGGTGACCAGGTCCTTTCTCCTGATAGTCACCTGCTGGTTGTTGCCAGGTTACAGCTGCTCTTGCATC
+
FFFFFFFFFFFFFFFFFFFFFFFFFFFFFF:FFFFFFFFFFFFFFFFFFFFFFFFFFFFFFFFFFFFFFFFFFFFFFFFFFFFFFFFFFFFFFFFFFFFFF
@A00805:71:HWVYNDRXX:2:2129:14588:17300/2
GTGGGTGACCAGGTCCTTTCTCCTGATAGTCACCTGCTGGTTGTTGCCAGGTTGCAGCTGCTCTTGCATCTGGGCCAGAAGTCCTCCCTCCTGCAGGCTGG
+
FFFFFFFFFFFFFFFFFFFFFFFFFFFFFFFFFFFFFFFFFFFFFFFFFFFFFFFFFFFFFFFFFFFFFFFFFFFFFFFFFFFFFFFFFFFFFFFFFFFFF
@A00805:71:HWVYNDRXX:1:1166:10257:12211/1
CACCCAGCCTGCAGGAGGGAGGACTTCTGGCCCAGATGCAAGAGCAGCTGTAACCTGGCAACAACCAGCAGGTGACTATCAGGAGAAAGGACCTGGTCACC
+
FFFFFFFFFFFFFFFFFFFFFFFFFFFFFFFFFFFFFFFFFFFFFFFFFFFFFFFFFFFFFFFFFFFFFFFFFFFFFFFFFFFFFFFFFFFFFFFFFFFFF
@A00805:71:HWVYNDRXX:1:2278:30924:12931/2
CCAGGTCCTTTCTCCTGATAGTCACCTGCTGGTTGTTGCCAGGTTACAGCTGCTCTTGCATCTGGGCCAGAAGTCCTCCCTCCTGCAGGCTGGGTGTTGGC
+
FFFFFFFFF,FFFFFFFFFF:FFFFFFFFFFFFFFF:FFFFFF:FFFFFF:FFFFFFFFFFFFFFFFFFFFFFFFFFFFFFF:FFFFF:FFFF,FFFF:FF
@A00805:71:HWVYNDRXX:2:2247:11442:14794/2
GTCCTTTCTCCTGATAGTCACCTGCTGGTTGTTGCCAGGTTACAGCTGCTCTTGCATCTGGGCCAGAAGTCCTCCCTCCTGCAGGCTGGGTGTTGGCCCCT
+
FFFFFFFFFFFFFFFFFFF,FFFFFFFFFFFFFFFFFFFFFFFFFFFFFFFFFFFFFFFFFFFFFFFFFFFFFFFFFFFFFFFFFFFFFFFFFFFFFF:FF
@A00805:71:HWVYNDRXX:2:1157:20564:2597/2
CTTTCTCCTGATAGTCACCTGCTGGTTGTTGCCAGGTTACAGCTGCTCTTGCATCTGGGCCAGAAGTCCTCCCTCCTGCAGGCTGGGTGTTGGCCCCTCTG
+
FFFFFFFFFFFFFFFFFFFFFFFFFFFFFFFFFFFFFFFFFFFFFFFFFFFFFFFFFFFFFFFFFFFFFFFFFFFFFFFFFFFFFFFFFFFFFFFFFFFFF
@A00805:71:HWVYNDRXX:2:1157:20446:2644/2
CTTTCTCCTGATAGTCACCTGCTGGTTGTTGCCAGGTTACAGCTGCTCTTGCATCTGGGCCAGAAGTCCTCCCTCCTGCAGGCTGGGTGTTGGCCCCTCTG
+
FFFFFFFFFFFFFFFFFFFFFFFFFFFFFFFFFFFFFFFFFFFFFFFFFFFFFFFFFFFFFFFFFFFFFFFFFFFFFFFFFFFFFFFFFFFFFFFFFFFFF
@A00805:71:HWVYNDRXX:2:2157:19705:11882/2
CTTTCTCCTGATAGTCACCTGCTGGTTGTTGCCAGGTTACAGCTGCTCTTGCATCTGGGCCAGAAGTCCTCCCTCCTGCAGGCTGGGTGTTGGCCCCTCTG
+
FFFFFFFFFFFFFFFFFFFFFFFFF:FFF,FFFFFFFFFFFFFFFFFFFFFFFFFFFFFFFFFFFFFFFFFFFFFFFFF:FFFFFFF,FF,FFFFFFFFFF
@A00805:71:HWVYNDRXX:2:1240:6307:33270/2
TCTCCTGATAGTCACCTGCTGGTTGTTGCCAGGTTACAGCTGCTCTTGCATCTGGGCCAGAAGTCCTCCCTCCTGCAGGCTGGGTGTTGGCCCCTCTGCTG
+
FFFF::FFFFFFFFFFFFFFFFFFFFFFFFFFFFFFFFFFF:FFFFFFFFFFF:FFFFFFFFFFFFFFFFFFFFFFFFFFFFFFFFFFFFFFFFFFFFFFF
@A00805:71:HWVYNDRXX:2:1240:6578:33395/2
TCTCCTGATAGTCACCTGCTGGTTGTTGCCAGGTTACAGCTGCTCTTGCATCTGGGCCAGAAGTCCTCCCTCCTGCAGGCTGGGTGTTGGCCCCTCTGCTG
+
FFFFFFFFFFFFFFFFFFFFFFFFFFFFFFFFFFFFFFFF:FFFFFFFFFFFFFFFFFFFFFFFFFFFFFFFFFFFFFFFFFFFFFFFFFFFFFFFFFFFF
@A00805:71:HWVYNDRXX:2:1240:6551:33442/2
TCTCCTGATAGTCACCTGCTGGTTGTTGCCAGGTTACAGCTGCTCTTGCATCTGGGCCAGAAGTCCTCCCTCCTGCAGGCTGGGTGTTGGCCCCTCTGCTG
+
FFFFFFFFFFFFFFFFFFFFFFFFFFFFFFFFFFFFFFFFFFF,FF:FFFFF:FFFFFFFFFFFFFFFFFFFFFFFFFFFFFFFFFFFFFFFFFFFFFFFF
@A00805:71:HWVYNDRXX:2:2212:27543:25081/2
CCTGATAGTCACCTGCTGGTTGTTGCCAGGTTACAGCTGCTCTTGCATCTGGGCCAGAAGTCCTCCCTCCTGCAGGCTGGGTGTTGGCCCCTCTGCTGTCC
+
FF,F:FFFFFFFFFFF,FFF:FFFFFFFF:FF,FFFFFF,:FFFFFF:FFFF:FFFFFFF:FFFFFFFFFFFFFFFF:FFF:FFF,FFF:FFFFFF::,:F
@A00805:71:HWVYNDRXX:2:1157:20564:2597/1
CTTCTACTGCAGGACAGCAGAGGGGCCAACACCCAGCCTGCAGGAGGGAGGACTTCTGGCCCAGATGCAAGAGCAGCTGTAACCTGGCAACAACCAGCAGG
+
FFFFFFFFFFFFFFFFFFFFFFFFFFFFFFFFFFFFFFFFFFFFFFFFFFFFFFFFFFFFFFFFFFFFFFFFFFFFFFFFFFFFFFFFFFFFFFFFFFFFF
@A00805:71:HWVYNDRXX:2:1157:20446:2644/1
CTTCTACTGCAGGACAGCAGAGGGGCCAACACCCAGCCTGCAGGAGGGAGGACTTCTGGCCCAGATGCAAGAGCAGCTGTAACCTGGCAACAACCAGCAGG
+
FFFFFFFFFFFFFFFFFFFFFFFFFFFFFFFFFFFFFFFFFFFFFFFFFFFFFFFFFFFFFFFFFFFFFFFFFFFFFFFFFFFFFFFFFFFFFFFFFFFFF
@A00805:71:HWVYNDRXX:2:2157:19705:11882/1
CTTCTACTGCAGGACAGCAGAGGGGCCAACACCCAGCCTGCAGGAGGGAGGACTTCTGGCCCAGATGCAAGAGCAGCTGTAACCTGGCAACAACCAGCAGG
+
FFFFFFFFFFFFFFFFFFFFFFFFFFFFFFFFFFFFFFFFFFFFFFFFFFFFFFFFFFFFFFFFFFFFFFFFFFFFFFFFFFFFFFFFFFF,FFFFFFFFF
@A00805:71:HWVYNDRXX:2:2122:8766:26631/2
GCCAGGTTACAGCTGCTCTTGCATCTGGGCCAGAAGTCCTCCCTCCTGCAGGCTGGGTGTTGGCCCCTCTGCTGTCCTGCAGTCGAAGGTGCCGTGAGCAG
+
FF::FFF:FFFFFFFFFFF:FFFFFFFFFFFF:FFFFFF:FFFFFFF:FFFFFFFFFF:FFFFFFFFFFFFFFFFF,FFF:FF,,FFFFFFFFF:FFFFFF
@A00805:71:HWVYNDRXX:2:2217:12924:21934/2
GCCAGGTTACAGCTGCTCTTGCATCTGGGCCAGAAGTCCTCCCTCCTGCAGGCTGGGTGTTGGCCCCTCTGCTGTCCTGCAGTAGAAGGTGCCGTGAGCAG
+
FFFFFFFFFFFFFFFFFFFFFFFFFFFFFFFFFFFFFFFFFFFFFFFFFFFFFFFFFFFFFFFFFFFFFFFFFFFFFFFFFFFFFFFFFFFFFFFFFFFFF
