# Supplementary material for: Allele-specific quantitation of ATXN3 and HTT transcripts in polyQ disease models
Source: BMC Biol. 2023 Feb 1;21:17. doi: 10.1186/s12915-023-01515-3 (PMC9893648; doi:10.1186/s12915-023-01515-3)
Supplement: Supplementary file 12 — Additional file 12 Selected reads from RNA-Seq analysis. Reads covering HTT SNPs of interest in each sample (3 samples from HD iPSCs—iH222HD and 3 samples from HD NSCs—nH222HD) selected from aligned bam files (samtools view) and converted to the fastq format (samtools fastq). [file 12915_2023_1515_MOESM12_ESM.zip › nH222HD3_S17_selected_reads.fastq]

@A00805:71:HWVYNDRXX:2:1143:12310:22968/1
CTCGCTGATGGCTTTTGGGGTATTTGTCCTTCTTTCTGGACTAAGAAGCTGCTCTCCAGGCTGCACTGCAACTCAAGGGTTGCCACCACGAATTTCACAAT
+
FFFFFFFFFFFFFFFFFFFFFFFFFFFFFFFFFFFFFFFFFFFFFFFFFFFFFFFFFFFFFFFFFFFFFFFFFF:FFFFFFFFFFFFFFFFFFFFFFFFFF
@A00805:71:HWVYNDRXX:1:1223:20464:12727/2
GAAATTCGTGGTGGCAACCCTTGAGTTGCAGTGCAGCCTGGAGAGCAGCTTCTTAGTCCAGAAAGAAGGACAAATACCCCAAAAGCCATCAGCGAGGAGGA
+
FFFFFFFFFFFFFFFFFFFFFFFFFFFFFFFFFFFFFFFFFFFFFFFFF:FFFFFFFFFFFFFFFFFFFFFFFFFFFFFFF:FFFFFFFFFFFFFFFFFFF
@A00805:71:HWVYNDRXX:1:1223:19877:12994/2
GAAATTCGTGGTGGCAACCCTTGAGTTGCAGTGCAGCCTGGAGAGCAGCTTCTTAGTCCAGAAAGAAGGACAAATACCCCAAAAGCCATCAGCGAGGAGGA
+
FFF:FFFFFFFFFFFFFFFFFFFFFFFFFFFFFFFFFFFFFFFFFFFFFFFFFFFFFFFFFFFFFFFFFFFFFFFFFFFFFF:FFFFFFFFFFFFFFFFFF
@A00805:71:HWVYNDRXX:1:1212:1877:8688/1
GTGGATGAGGGAGCAGGCGTGGGTCACAAACTCTGTGGAGGAGACCACGCTCCAGAGGCCAGGCAGCTGCAGGGCCAGGCAGCAGCAGTCCAGCCCTGCCT
+
FFFFFFFFFFFFFFFFFFFFFFFFFFFFF:FFFFFFFFFFFFFFFFFFFFFFFFFFFFFFFFFFFFFFFFFFFFFFFFFFFFFFFFFFFFFFFFFFFFFFF
@A00805:71:HWVYNDRXX:1:1212:1452:10457/1
GTGGATGAGGGAGCAGGCGTGGGTCACAAACTCTGTGGAGGAGACCACGCTCCAGAGGCCAGGCAGCTGCAGGGCCAGGCAGCAGCAGTCCAGCCCTGCCT
+
F,FF:FFFFFFFFFFFFFFFFFFF:FFFFFF:FFF:FFFFFF,FFFFFFFFFFFFFFFFFFFFFFF:FF:FF:FFFFF,FF:FFFF:FFFF:FFFFFFFFF
@A00805:71:HWVYNDRXX:2:1239:32714:31313/1
ACAGTAGATGAGGGAGCAGGCGTGGGTCACAAACTCTGTGGAGGAGACCACGCTCCAGAGGCCAGGCAGCTGCAGGGCCAGGCAGCAGCAGTCCAGCCCTG
+
FFFFFFFFFFFFFFFFFFFFFFFFFFFFFFFFFFFFFFFFFFFFFFFFFFFFFFFFFFFFFFFFFFFFFFFFFFFFFFFFFFFFFFFFFFFFFFFFFFFFF
@A00805:71:HWVYNDRXX:1:1202:32009:4476/2
AGGGCTGGACTGCTGCTGCCTGGCCCTGCAGCTGCCTGGCCTCTGGAGCGTGGTCTCCTCCACAGAGTTTGTGACCCACGCCTGCTCCCTCATCCACTGTG
+
FFFFFFFFFFFFFFFFFFFFFFFFFFFFFFFFFFFFFFFFFFFFFFFFFFFFF:FFFFFFFFFFFFFFFFFFFFFFFFFFFFFFFFFFFFFFFFFFFFFF:
@A00805:71:HWVYNDRXX:2:1271:9679:20854/1
CACAGTAGATGAGGGAGCAGGCGTGGGTCACAAACTCTGTGGAGGAGACCACGCTCCAGAGGCCAGGCAGCTGCAGGGCCAGGCAGCAGCAGTCCAGCCCT
+
FFFFFFFFF:FFFFFFFFFFFFFFFFFFFFFFFFFFFFFFFFFFFFFFFFFFFFFFFFFFFFFFFFFFFFFFFFFFFFFFFFFFFFFFFFFFFFFFFFFFF
@A00805:71:HWVYNDRXX:1:1251:31774:34820/2
GGGCTGGACTGCTGCTGCCTGGCCCTGCAGCTGCCTGGCCACTGGAGCGTGGTCTCCTCCACAGAGTTTGTGACCCACGCCTGCTCCCACATCCACTGTGT
+
FFFFFFFF,FFF,,FFFFFF:::FFFFFF,F,:FF:,FFF,:FFFF::FF,:FFFF:F:FFFF:FFFFF:F:FF,,FF,:FF::FF:F,FF,,:FFFFFFF
@A00805:71:HWVYNDRXX:2:1146:15492:9752/2
GGGCTGGACTGCTGCTGCCTGGCCCTGCAGCTGCCTGGCCTCTGGAGCGTGGTCTCCTCCACAGAGTTTGTGACCCACGCCTGCTCCCTCATCTACTGTGT
+
FFFFFFFFFFFFFFFFFFFFFFFFFFFFFFFFFFFFFFFFFFFFFFFFFFFFFFFFFFFFFFFFFFFFFFFFFFFFFFFFFFFFFFFFFFFFFFFFFFFFF
@A00805:71:HWVYNDRXX:2:2114:30409:28134/1
ACACAGTGGATGAGGGAGCAGGCGTGGGTCACAAACTCTGTGGAGGAGACCACGCTCCAGAGGCCAGGCAGATGCAGGGCCAGGCAGCAGCAGTCCAGCCC
+
FFFFFFFFFF:FFFF,FFFFFFFFFFFFFF:FFFFFFFF:FFFFFFFFFFFFFFFFFFFFFFFFFFF,FFF,FFFF:FFFFFFFFFFFF:FF:FFF:FFFF
@A00805:71:HWVYNDRXX:2:2114:30915:28166/1
ACACAGTGGATGAGGGAGCAGGCGTGGGTCACAAACTCTGTGGAGGAGACCACGCTCCAGAGGCCAGGCAGCTGCAGGGCCAGGCAGCAGCAGTCCAGCCC
+
F:F:F:FF:F:FF:,:FFFFFFF,:,F:FFFFFFFFFF::FF,F:FFFFFFF:F:FF:FFFFFFFF:FFF::FFFFF,F:FF::FFF:FF,F:FFFF:FF:
@A00805:71:HWVYNDRXX:2:2114:30237:28588/1
ACACAGTGGATGAGGGAGCAGGCGTGGGTCACAAACTCTGTGGAGGAGACCACGCTCCAGAGGCCAGGCAGCTGCAGGGCCAGGCAGCAGCAGTCCAGCCC
+
FF:FFFFFFFFFFFFFFFFFFFFFFFFFFFFFFFFFFFFFFFFFFFFFFFFFFFFFFFFFFFFFFFFFFFFFFFFFFFFFFFFFFFFFFFFFFFFFFFFFF
@A00805:71:HWVYNDRXX:1:1153:11568:32362/1
CACACAGTGGATGAGGGAGCAGGCGTGGGTCACAAACTCTGTGGAGGAGACCACGCTCCAGAGGCCAGGCAGCTGCAGGGCCAGGCAGCAGCAGTCCAGCC
+
FFFFFFFFFFFFFFFFFFFFFFFFFFFFFFFFFFFFFFFFFFFFFFFFFFFFFFFFFFFFFFFFFFFFFFFFFFFFFFFFFFFFFFFFFFFFFFFFFF:FF
@A00805:71:HWVYNDRXX:1:2255:17616:12680/1
CACACAGTGGATGAGGGAGCAGGCGTGGGTCACAAACTCTGTGGAGGAGACCACGCTCCAGAGGCCAGGCAGCTGCAGGGCCAGGCAGCAGCAGTCCAGCC
+
FFFFFFFFFFFFFFFFFFFFFFFFFFFFFFFFFFFFFFFFFFFFFFFFFFFFFFFFFFFFFFFFFFFFFFFFFFFFFFFFFFFFFFFFFFFFFFFFFFFFF
@A00805:71:HWVYNDRXX:2:2231:28664:12211/1
CACACAGTGGATGAGGGAGCAGGCGTGGGTCACAAACTCTGTGGAGGAGACCACGCTCCAGAGGCCAGGCAGCTGCAGGGCCAGGCAGCAGCAGTCCAGCC
+
FFFFFFFFFFFFFFFFFFFFFFFFFFFFFFFFFFFFFFFFFFFFFFFFFFFFFFFFFFFFFFFFFFFFFFFFFFFFFFFFFFFFFFFFFFFFFFFFFFFFF
@A00805:71:HWVYNDRXX:2:2231:28655:12226/1
CACACAGTGGATGAGGGAGCAGGCGTGGGTCACAAACTCTGTGGAGGAGACCACGCTCCAGAGGCCAGGCAGCTGCAGGGCCAGGCAGCAGCAGTCCAGCC
+
FFFFFFFFFFFFFFFFFFFFFFFFFFFFFFFFFFFFFFFFFFFFFFFFFFFFFFFFFFFFFFFFFFFFFFFFFFFFFFFFFFFFFFFFFFFFFFFFFFFFF
@A00805:71:HWVYNDRXX:2:2231:28519:12242/1
CACACAGTGGATGAGGGAGCAGGCGTGGGTCACAAACTCTGTGGAGGAGACCACGCTCCAGAGGCCAGGCAGCTGCAGGGCCAGGCAGCAGCAGTCCAGCC
+
FFFFFFFFFFFFFFFFFFFFFFFFFFFFFFFFFFFFFFFFFFFFFFFFFFFFFFFFFFFFFFFFFFFFFFFFFFFFFFFFFFFFFFFFFFFFFFFFFFFFF
@A00805:71:HWVYNDRXX:1:1273:14624:25347/1
GCACACAGTAGATGAGGGAGCAGGCGTGGGTCACAAACTCTGTGGAGGAGACCACGCTCCAGAGGCCAGGCAGCTGCAGGGCCAGGCAGCAGCAGTCCAGC
+
FFFFFFFFFFFFFFFFFFFFFFFFFFFFFFFFFFFFFFFFFFFFFFFFFFFFF:FFFFFFFFFFFFFFFFFFFFFFFFFFFFFFFFFFFFFFFFFFFFFFF
@A00805:71:HWVYNDRXX:1:1273:14073:25708/1
GCACACAGTAGATGAGGGAGCAGGCGTGGGTCACAAACTCTGTGGAGGAGACCACGCTCCAGAGGCCAGGCAGCTGCAGGGCCAGGCAGCAGCAGTCCAGC
+
FFFFFFFFFFFFFFFFFFFFFFFFFFFFFFFFFFFFFFFFFFFFFFFFFFFFFFFFFFFFF::FFFFFFFFFFFFFFFFFF:FFFFFFFFFFFFFFFFFFF
@A00805:71:HWVYNDRXX:2:2246:12084:18192/1
GCACACAGTGGATGAGGGAGCAGGCGTGGGTCACAAACTCTGTGGAGGAGACCACGCTCCAGAGGCCAGGCAGCTGCAGGGCCAGGCAGCAGCAGTCCAGC
+
FFFFF:FFFFFFFFFFFFFFFFFFFFFFFFFFFFFFFFFFFFFFFFFFFFFFFFFFFFFFFFFFFFFFFFFFFF:FFFFFFFFFFFFFFFFFFFFFFFFFF
@A00805:71:HWVYNDRXX:1:1145:10402:26897/2
CTGGACTGCTGCTGCCTGGCCCTGCAGCTGCCTGGCCTCTGGAGCGTGGTCTCCTCCACAGAGTTTGTGACCCACGCCTGCTCCCTCATCTACTGTGTGCA
+
FFFFFFFFFFFFFFFFFFFF:FFFFFFFFFFFFFFFFFFFFFFFFFFFFFFFFFFFFFFFFFFFFFFFFFFFFFFFFFFFFFFFFFFFFFFFFFFFFFFFF
@A00805:71:HWVYNDRXX:1:2121:9344:30295/1
GGCACACAGTAGATGAGGGAGCAGGCGTGGGTCACAAACTCTGTGGAGGAGACCACGCTCCAGAGGCCAGGCAGCTGCAGGGCCAGGCAGCAGCAGTCCAG
+
FFFFFFFFFFFFFFFFFFFFFFFFFFFFFFFFFFFFFFFFFFFFFFFFFFFFFFFFFFFFFFFFFFFFFFFFFFFFFFFFFFFFFFFFFFFFFFFFFFFFF
@A00805:71:HWVYNDRXX:2:2272:24180:2096/1
GTGCACACAGTGGATGAGGGAGCAGGCGTGGGTCACAAACTCTGTGGAGGAGACCACGCTCCAGAGGCCAGGCAGCTGCAGGGCCAGGCAGCAGCAGTCCA
+
FFFFFFFFFFFFFFFFFFFFFFFFFFFFFFFFFFFFFFFFFFFFFFFFFFFFFFFFFFFFFFFFFFFFFFFFFFFFFFFFFFFFFFFFFFFFFFFFF,FFF
@A00805:71:HWVYNDRXX:1:2236:10384:31626/1
CCAGGATGAAGTGCACACAGTGGATGAGGGAGCAGGCGTGGGTCACAAACTCTGTGGAGGAGACCACGCTCCAGAGGCCAGGCAGCTGCAGGGCCAGGCAG
+
FFFFFFFFFFFFFFFFFFFFFFFFFFFFFFFFFFFFFFFFFFFFFFFFFFFFFFFFFFFFFFFFFFFFFFFFFFFFFFFFFFFFFFFFFFFFFFFFFFFFF
@A00805:71:HWVYNDRXX:1:2236:10737:32675/1
CCAGGATGAAGTGCACACAGTGGATGAGGGAGCAGGCGTGGGTCACAAACTCTGTGGAGGAGACCACGCTCCAGAGGCCAGGCAGCTGCAGGGCCAGGCAG
+
FFFFFFFFF:FFFFFFFFFFFFFFFFFFFFFFFFFFFFFFFFFFFFFFFFFFFFFFFFFFFFFFFFFFFFFFFFFFFFFFFFFFFFFFFFFFFFFFFFFFF
@A00805:71:HWVYNDRXX:1:2151:29577:14888/1
GCCTCCAGGATGAAGTGCACACAGTGGATGAGGGAGCAGGCGTGGGTCACAAACTCTGTGGAGGAGACCACGCTCCAGAGGCCAGGCAGCTGCAGGGCCAG
+
FFFFFFFFFF:FF:FFFFFFFFFFFFFFFFFFFFFFFFFFFFFFFFFFFFFFFFFF:FFFFFFFFFFFFFFFFFF:FFFFFFFFFFFFFFFFFFFFFFFFF
@A00805:71:HWVYNDRXX:2:1139:19497:27931/2
AGCTGCCTGGCCTCTGGAGCGTGGTCTCCTCCACAGAGTTTGTGACCCACGCCTGCTCCCTCATCTACTGTGTGCACTTCATCCTGGAGGCCGTTGCAGTG
+
FFFFFFFFFFFFFFFFFFFFFFFFFFFFFFFFFFFFFFFFFFFFFFFFFFFFFFFFFFFFFFFFFFFFFFFFFFFFFFFFFFFFFFFFFFFFFFFFFFFFF
@A00805:71:HWVYNDRXX:2:1259:1696:36746/2
GCCTGGCCTCTGGAGCGTGGTCTCCTCCACAGAGTTTGTGACCCACGCCTGCTCCCTCATCCACTGTGTGCACTTCATCCTGGAGGCCGTTGCAGTGCAGC
+
FFFFFFFFFFFFFFFFFFFFFFFFFFFFFFFFFFFFFFFFFFFFFFFFFFFFFFFFFFFFFFFFFFFFFFFFFFFFFFFFFFFFFFFFFFFFFFFFFFFFF
@A00805:71:HWVYNDRXX:2:1270:29984:34632/2
CCTGGCCTCTGGAGCGTGGTCTCCTCCACAGAGTTTGTGACCCACGCCTGCTCCCTCATCCACTGTGTGCACTTCATCCTGGAGGCCGTTGCAGTGCAGCC
+
FFFFFFFFFFFFFFFFFFFFFFFFFFFFFFFFFFFFFFFFFFFFFFFFFFFFFFFFFFFFFFFFFFFFFFFFFFFFFFFFFFFFFFFF:FFFFFFFFFFFF
@A00805:71:HWVYNDRXX:2:1270:30083:34867/2
CCTGGCCTCTGGAGCGTGGTCTCCTCCACAGAGTTTGTGACCCACGCCTGCTCCCTCATCCACTGTGTGCACTTCATCCTGGAGGCCGTTGCAGTGCAGCC
+
FF:FFF:FFF:FF:F:FFFFFFFFFFFFFF,FF:FFFFFFFFFFFFFFFFF:FFFFFFFFFFFFFFFFFFFFFFFFFF:FFFFFFFFFFFFFF:FFFF:FF
@A00805:71:HWVYNDRXX:1:2235:17951:10629/2
CTGGCCTCTGGAGCGTGGTCTCCTCCACAGAGTTTGTGACCCACGCCTGCTCCCTCATCTACTGTGTGCACTTCATCCTGGAGGCCGTTGCAGTGCAGCCT
+
FFFFFFFFFFFFFFFFFFFFFFFFFFFFFFFFFFFFFFFFFFFFFFFFFFFFFFFFFFFFFFFFFFFFFFFFFFFFFFFFFFFFFFFFFFF:FFFFFFFFF
@A00805:71:HWVYNDRXX:1:2235:17897:10974/2
CTGGCCTCTGGAGCGTGGTCTCCTCCACAGAGTTTGTGACCCACGCCTGCTCCCTCATCTACTGTGTGCACTTCATCCTGGAGGCCGTTGCAGTGCAGCCT
+
FFFFFFFFFFFFFFFFFFFFFFFFFFFFFF,FFFFFFFFFFFFFFFFFFFFFFFFFFFFFFFFFFFFFFFFFFFFFFFFFFFFFFFFFFFFFFFFFFFFF:
@A00805:71:HWVYNDRXX:1:2149:24885:4539/2
GGCCTCTGGAGCGTGGTCTCCTCCACAGAGTTTGTGACCCACGCCTGCTCCCTCATCTACTGTGTGCACTTCATCCTGGAGGCCGTTGCAGTGCAGCCTGG
+
FFFFFFFFFFFFFFFFFFFFFFFFFFFFFFFFFFFFFFFFFFFFFFFFFFFFFFFFFFFFFFFFFFFFFFFFFFFFFFFFFFFFFFFFFFFFFFFFFFFFF
@A00805:71:HWVYNDRXX:1:2173:9426:29872/1
CCAGGCTGCACTGCAACGGCCTCCAGGATGAAGTGCACACAGTGGATGAGGGAGCAGGCGTGGGTCACAAACTCTGTGGAGGAGACCACGCTCCAGAGGCC
+
FFFFFFFFFFFFFFFF:FFF:F::,FFFFFF,FFFFFFFFFF::FFFFFFFFFFF:F:FFFF:FFFFFFFF:FFFFFF:FFFFFFFFFF,FFFFFFFFFFF
@A00805:71:HWVYNDRXX:1:2173:9308:29982/1
CCAGGCTGCACTGCAACGGCCTCCAGGATGAAGTGCACACAGTGGATGAGGGAGCAGGCGTGGGTCACAAACTCTGTGGAGGAGACCACGCTCCAGAGGCC
+
FFFFFFFFFFFFFFFFFFFFFFFFFFFFFFF:FFFFFFFF:FFFFFFF:FFFFFFFFFFFFFFFFFFFFFFFFFFFFFFFFFFFFFFFFFFFFFFFFFFFF
@A00805:71:HWVYNDRXX:1:1141:14796:28432/2
CTCTGGAGCGTGGTCTCCTCCACAGAGTTTGTGACCCACGCCTGCTCCCTCATCCACTGTGTGCACTTCATCCTGGAGGCCGTTGCAGTGCAGCCTGGAGA
+
FFFFFFFFFFFFFFFFFFFFFFFFFFFFFFFFFFFFFFFFF:FFFFFFFFFFFFFFFFF:FFFFFFFFFFFFFFFFFFFFFFFFFFFFFFFFFFFFFFFFF
@A00805:71:HWVYNDRXX:1:1141:16776:29669/2
CTCTGGAGCGTGGTCTCCTCCACAGAGTTTGTGACCCACGCCTGCTCCCTCATCCACTGTGTGCACTTCATCCTGGAGGCCGTTGCAGTGCAGCCTGGAGA
+
FFFFFFFFFFFFFFFFFFFFFFFFFFF,FFFFFFFFFFFFFFFFFFFFFFFF:FFFFFF:FFFFFFFFFFFFFFFFFFFFFFFFFFFFFFFFFFFFFFFFF
@A00805:71:HWVYNDRXX:1:2235:17951:10629/1
GCTCTCCAGGCTGCACTGCAACGGCCTCCAGGATGAAGTGCACACAGTAGATGAGGGAGCAGGCGTGGGTCACAAACTCTGTGGAGGAGACCACGCTCCAG
+
FFFFFFFFFFFFFFFFFFFFFFFFFFFFFFFF:FF::FFFFFFFFFFFFF:FFFFFFFFFFFFFFFFFFFFFFFF:FFFFFFFFFFFFFFFFFFFFFFFFF
@A00805:71:HWVYNDRXX:1:2235:17897:10974/1
GCTCTCCAGGCTGCACTGCAACGGCCTCCAGGATGAAGTGCACACAGTAGATGAGGGAGCAGGCGTGGGTCACAAACTCTGTGGAGGAGACCACGCTCCAG
+
FFFFFFFFFFFFFFFFFFFFFFFFFFFFFFFF,FFF:FFFFFFFFFFFFFFFFFFFFFFFFFFFFFFFFFFFFFFFFFFFFFFFFFFFFFFFFFFFFFFFF
@A00805:71:HWVYNDRXX:2:1159:17698:31109/2
GGAGCGTGGTCTCCTCCACAGAGTTTGTGACCCACGCCTGCTCCCTCATCTACTGTGTGCACTTCATCCTGGAGGCCGTTGCAGTGCAGCCTGGAGAGCAG
+
FFFFFFFFFFFFFFFFFFFFFFFFFFFFFFFFFFFFFFFFFFFFFFFFFFFFFFFFFFFFFFFFFFFFF:FFFFFFFFFFFF:FFFFFFFFFFFFFFFFFF
@A00805:71:HWVYNDRXX:2:1254:29089:28260/2
GTCTCCTCCACAGAGTTTGTGACCCACGCCTGCTCCCTCATCCACTGTGTGCACTTCATCCTGGAGGCCGTTGCAGTGCAGCCTGGAGAGCAGCTTCTTAG
+
FFFFFFFFFFFFFFFFFFFFFFFFFFFFFFFFFFFFFFFFFFFFFFFFFFFFFFFFFFFFFFFFFFFFFFFFFFFFFFFFFFFFFFFFFFFFFFFFFFFFF
@A00805:71:HWVYNDRXX:2:2231:8124:6449/2
CTCCTCCACAGAGTTTGTGACCCACGCCTGCTCCCTCATCTACTGTGTGCACTTCATCCTGGAGGCCGTTGCAGTGCAGCCTGGAGAGCAGCTTCTTAGTC
+
FFFFFFFFFFFFFFFFFFFFFFFFFFFFFFFFFFFFFFFFFFFFFFFFFFFFFFFFFFFFFFFFFFFFFFFFFFFFFFFFFFFFFFFFFFFFFFFFFFFFF
@A00805:71:HWVYNDRXX:2:2231:7455:8171/2
CTCCTCCACAGAGTTTGTGACCCACGCCTGCTCCCTCATCTACTGTGTGCACTTCATCCTGGAGGCCGTTGCAGTGCAGCCTGGAGAGCAGCTTCTTAGTC
+
FFFFFFFFFFFFFFFFFFFFFFFFFFFFFFFFFFFFFFFFFFFFFFFFFFFFFFFFFFFFFFFFFFFFFFFFFFFFFFFF:FFFFFFFFFFFFFFFFFFFF
@A00805:71:HWVYNDRXX:1:2133:29297:35070/2
CAGAGTTTGTGACCCACGCCTGCTCCCTCATCTACTGTGTGCACTTCATCCTGGAGGCCGTTGCAGTGCAGCCTGGAGAGCAGCTTCTTAGTCCAGAAAGA
+
F:,:,,FFF:FFFF,FFFFFFF,FFFFFFFFFFF::FFFFFFF:FFFFFFF,FF,:FFFF:FFFFFF,FFFFFFFFFFFFFFFF::FF,FFFF:FFFF,FF
@A00805:71:HWVYNDRXX:1:2252:20853:28964/2
CAGAGTTTGTGACCCACGCCTGCTCCCTCATCCACTGTGTGCACTTCATCCTGGAGGCCGTTGCAGTGCAGCCTGGAGAGCAGCTTCTTAGTCCAGAAAGA
+
FFFFFFFFFFFFFFFFFFFF:FFFFFFFFFFFFFFFFFFFFFFFFFFFFFFFFFFFFFFFFFFFFFFFFFFFFFFFFFFFFFFFFFFFFFFFFF:FFFFFF
@A00805:71:HWVYNDRXX:2:1135:5159:6637/2
CAGAGTTTGTGACCCACGCCTGCTCCCTCATCTACTGTGTGCACTTCATCCTGGAGGCCGTTGCAGTGCAGCCTGGAGAGCAGCTTCTTAGTCCAGAAAGA
+
FFFFFFFFFFFFFFFFFFFFFFFFFFFFFFFFFFFFFFFFFFFFFFFFFFFFFFFFFFFFFFFFFFFFFFFFFFFFFFFFFFFFFFFFFFFFFFFFFFFF:
@A00805:71:HWVYNDRXX:2:1135:7328:10207/2
CAGAGTTTGTGACCCACGCCTGCTCCCTCATCTACTGTGTGCACTTCATCCTGGAGGCCGTTGCAGTGCAGCCTGGAGAGCAGCTTCTTAGTCCAGAAAGA
+
FFFFFFFFFFFFFFFFF:FFFFFFFFF,FFFFFFFF::FFFFFFFFFFFF:FFFFFF:F,FFFFFFFFFFFFFFFFFFFFFFFFFFF:FFFFFFFFFFFFF
@A00805:71:HWVYNDRXX:1:2149:24885:4539/1
CTTCTTTCTGGACTAAGAAGCTGCTCTCCAGGCTGCACTGCAACGGCCTCCAGGATGAAGTGCACACAGTAGATGAGGGAGCAGGCGTGGGTCACAAACTC
+
FFFFFFFFFFFFFFFFFFFFFFFFFFFFFFFFFFFFFFFFFFFFFFFFFFFFFFFFFF:FFFFFFFFFFFFFFFFFFFFFFFFFFFFFFFFFFFFFFFFFF
@A00805:71:HWVYNDRXX:2:1278:21730:30013/2
AGTTTGTGACCCACGCCTGCTCCCTCATCCACTGTGTGCACTTCATCCTGGAGGCCGTTGCAGTGCAGCCTGGAGAGCAGCTTCTTAGTCCAGAAAGAAGG
+
FFFFFFFFFFFFFFFFFFFFFFFFFFFFFFFFFF:FFFFFFFFFFFFFFFFFFFFFFFFFFFFFFFFFFFFFFFFFFFFFFFFFFFFFFFFFFF:FFFFFF
@A00805:71:HWVYNDRXX:2:2128:13819:12680/1
CCTTCTTTCTGGACTAAGAAGCTGCTCTCCAGGCTGCACTGCAACGGCCTCCAGGATGAAGTGCACACAGTGGATGAGGGAGCAGGCGTGGGTCACAAACT
+
FFFFFFFFFFFFFFFFFFFFFFFFFFFFFFFFFFFFFFFFFFFFFFFFFFFFFFFFFFF:FFFFFFFFFFFF:FFFFFFFFF::FFFFFFFFFF:FFF,FF
@A00805:71:HWVYNDRXX:1:2269:5882:4382/1
GTCCTTCTTTCTGGACTAAGAAGCTGCTCTCCAGGCTGCACTGCAACGGCCTCCAGGATGAAGTGCACACAGTGGATGAGGGAGCAGGCGTGGGTCACAAA
+
FFFFFFFFFFFFFFFFFFFFFFFFFFFFFFFFFFFFFFFFFFFFFFFFFFFFFFFFFFFFF:FFFFFFFFFFFFFFFFFFFFFFFFFFFFFFFFFFFFF:F
@A00805:71:HWVYNDRXX:2:1168:19407:32440/2
TGTGACCCACGCCTGCTCCCTCATCCACTGTGTGCACTTCATCCTGGAGGCCGTTGCAGTGCAGCCTGGAGAGCAGCTTCTTAGTCCAGAAAGAAGGACAA
+
FFFFFFFFFFFFFFFFFFFFFFFFFFFFFFFFFFFFFFFFFFFFFFFFFFFFFFFFFFFFFFFFFFFFFFFFFFFFFFFFFFFFFFFFFFFFFFFFFFFFF
@A00805:71:HWVYNDRXX:2:1259:1696:36746/1
ATTTGTCCTTCTTTCTGGACTAAGAAGCTGCTCTCCAGGCTGCACTGCAACGGCCTCCAGGATGAAGTGCACACAGTGGATGAGGGAGCAGGCGTGGGTCA
+
FFFFFFFFFFFFFFFFFFFFFFFFFFFFFFFFFFFFFFFFFFFFFFFFFFFFFFFFFFFFFFFFF:FFFFFFFFFFFFFF:FFFFFFFFFFFFFFFFFFFF
@A00805:71:HWVYNDRXX:2:2173:28754:23390/2
GACCCACGCCTGCTCCCTCATCCACTGTGTGCACTTCATCCTGGAGGCCGTTGCAGTGCAGCCTGGAGAGCAGCTTCTTAGTCCAGAAAGAAGGACAAATA
+
FFFFFFFFFFFFFFFFFFFFFFFFFFFFFFFFFFFFFFFFFFFFFFFFFF:FFFFFFFFFFFFFFFFFFFFFFFFFFFFFFFFFFFFFFFFFFFFFFFFFF
@A00805:71:HWVYNDRXX:2:1135:5159:6637/1
GTATTTGTCCTTCTTTCTGGACTAAGAAGCTGCTCTCCAGGCTGCACTGCAACGGCCTCCAGGATGAAGTGCACACAGTAGATGAGGGAGCAGGCGTGGGT
+
FFFFFFFFFFFFFFFFFFFFFFFFFFFFFFFFFFFFFFFFFFFFFFFFFFFFFFFFFFFFFFFFFFFFFFFFFFFF:FFFFFFFFFFFFFFFFFFFFFFFF
@A00805:71:HWVYNDRXX:2:1135:7328:10207/1
GTATATGTCCTTCTTTCTGGACTAAGAAGCTGCTCTCCAGGCTGCACTGCAACGGCCTCCAGGATGAAGTGCACACAGTAGATGAGGGAGCAGGCGTGGGT
+
FFFF,FF:FFFFFFFFFFF,FFFFFFFFFFF:,FFFF,FFFFF::FFF,FFFF:FFFFFFFFFFFFF::,,:F,FFF:FF,F:,FFFFFFFFFFF:FFFFF
@A00805:71:HWVYNDRXX:1:2216:32570:28651/2
CCCACGCCTGCTCCCTCATCCACTGTGTGCACTTCATCCTGGAGGCCGTTGCAGTGCAGCCTGGAGAGCAGCTTCTTAGTCCAGAAAGAAGGACAAAGATC
+
FFFFFFFFFFFFFFFFFFFFFFFFFFFFFFFFFFFFFFFFFFFFFFFFFFFFFFFFFFFFFFFFFFFFFFFFFFFFFFFFFFFFFFFFFFFFFFFFFFFFF
@A00805:71:HWVYNDRXX:1:2216:32262:29465/2
CCCACGCCTGCTCCCTCATCCACTGTGTGCACTTCATCCTGGAGGCCGTTGCAGTGCAGCCTGGAGAGCAGCTTCTTAGTCCAGAAAGAAGGACAAAGATC
+
FFFFFFFFFFFFFFFFFFFFFFFFFFFFFFFFFFFFFFFFFFFFFFFFFFFFFFFFFFFFFFFFFFFFFFFFFFFFFFFFFF:FF:FFFFFFFFFFFFFFF
@A00805:71:HWVYNDRXX:1:2216:32570:28651/1
TTGTCCTTCTTTCTGGACTAAGAAGCTGCTCTCCAGGCTGCACTGCAACGGCCTCCAGGATGAAGTGCACACAGTGGATGAGGGAGCAGGCGTGGGAGATC
+
FFFFFFFFFFFFFFFFFFFFFFFFFFFFFFFFFFFFFFFFFFFFFFF:FF:FFFFFFFFFFFFFFFFFFFFFFFFFFFFFFFFFFFFFFFFFFFFFFFFFF
@A00805:71:HWVYNDRXX:1:2216:32262:29465/1
TTGTCCTTCTTTCTGGACTAAGAAGCTGCTCTCCAGGCTGCACTGCAACGGCCTCCAGGATGAAGTGCACACAGTGGATGAGGGAGCAGGCGTGGGAGATC
+
FFFFFFFFFFFFFFFFFFFFFFFFFFFFFFFFFFFFFFFFFFFFFFFFFFFFFFFFFFFFFFF,FFFFFFFFFFFFFF:FFFFFFFFFFFFFFFFFFFFFF
@A00805:71:HWVYNDRXX:1:2223:23574:29418/1
GGTATTTGTCCTTCTTTCTGGACTAAGAAGCTGCTCTCCAGGCTGCACTGCAACGGCCTCCAGGATGAAGTGCACACAGTGGATGAGGGAGCAGGCGTGGG
+
FFFFFFFFFFFFFFFFFFFFFFFFFFFFFFFFFFFFFFFFFFFFFFFFFFFFFFFFFFFFFFFF:FFFFFFFFFFFFFFFFFF:FFFFFFFFFFFFFFFFF
@A00805:71:HWVYNDRXX:1:2223:23565:29465/1
GGTATTTGTCCTTCTTTCTGGACTAAGAAGCTGCTCTCCAGGCTGCACTGCAACGGCCTCCAGGATGAAGTGCACACAGTGGATGAGGGAGCAGGCGTGGG
+
FFFFFFFFFFFFFFFFFFFFFFFFFFF:FFFFFFFFFFFFFFFFFFFFFFFFFFFFFFFFFFFFFFF::FFFFFFFFFFFFFF:F:FFF:FF:FFFF:FFF
@A00805:71:HWVYNDRXX:1:1109:24343:11209/1
GGGTATTTGTCCTTCTTTCTGGACTAAGAAGCTGCTCTCCAGGCTGCACTGCAACGGCCTCCAGGATGAAGTGCACACAGTGGATGAGGGAGCAGGCGTGG
+
FFFF:FFFFFFFFFFF:FFFFFFFFFFFFFFFFFFFFFFFFFFFFFFFFFFFFFFFFFFFFFFFFFFFF:FFFFFFFFFFFFFFFFFFFFFFFFFFFFFFF
@A00805:71:HWVYNDRXX:1:1113:30047:2832/1
GGGTATTTGTCCTTCTTTCTGGACTAAGAAGCTGCTCTCCAGGCTGCACTGCAACGGCCTCCAGGATGAAGTGCACACAGTAGATGAGGGAGCAGGCGTGG
+
FFFFFFFF:FFFFFFFFFFFFFFFFFFFFFFFFFFFFFFFFFFFFFFFFFFFFFFFFFFFFFFFFFFFFFFFFFFFFFFFFFFFFFFFFFFFFFFFFFFFF
@A00805:71:HWVYNDRXX:1:1125:22724:1799/1
GGGTATTTGTCCTTCTTTCTGGACTAAGAAGCTGCTCTCCAGGCTGCACTGCAACGGCCTCCAGGATGAAGTGCACACAGTAGATGAGGGAGCAGGCGTGG
+
FFFFFFFFFFFFFFFFFFFFFFFFFFFFFFFFFFFFFFFFFFFFFFFFFFFFFFFFFFFFFFFFFFFFFFFFFFFFFFFFFFFFFFFFFFFFFFFFFFFFF
@A00805:71:HWVYNDRXX:1:1130:16758:1204/1
GGGTATTTGTCCTTCTTTCTGGACTAAGAAGCTGCTCTCCAGGCTGCACTGCAACGGCCTCCAGGATGAAGTGCACACAGTGGATGAGGGAGCAGGCGTGG
+
FFFFFFFFFFFFFFFFFFFFFFFFFFFFFFFFFFFFFFFFFFFFFFFFFFFFFFFFFFFFFFFFFFFFFFFFFFFFFFFFFFFFFFFFFFFFFFFFFFFFF
@A00805:71:HWVYNDRXX:1:2134:15275:36119/1
GGGTATTTGTCCTTCTTTCTGGACTAAGAAGCTGCTCTCCAGGCTGCACTGCAACGGCCTCCAGGATGAAGTGCACACAGTGGATGAGGGAGCAGGCGTGG
+
FFFFFFFFFFFFFFFFFFFFFFFFFFFFFFFFFFFFFFFFFFFFFFFFFFFFFFFFFFFFFFFFFFFFFFFFFFFFFFFFFFFFFFFFFFFFFFFFFFFFF
@A00805:71:HWVYNDRXX:1:2134:15347:36182/1
GGGTATTTGTCCTTCTTTCTGGACTAAGAAGCTGCTCTCCAGGCTGCACTGCAACGGCCTCCAGGATGAAGTGCACACAGTGGATGAGGGAGCAGGCGTGG
+
FFFFFFFFFFFFFFFFFFFFFFFFFFFFFFFFFFFFFFFFFFFFFFFFFFFFFFFFFFFFFFFFFFFFFFFFFF:FFFFFFFF:FFFFFFFFFFFFFFFFF
@A00805:71:HWVYNDRXX:2:1146:15492:9752/1
GGGTATTTGTCCTTCTTTCTGGACTAAGAAGCTGCTCTCCAGGCTGCACTGCAACGGCCTCCAGGATGAAGTGCACACAGTAGATGAGGGAGCAGGCGTGG
+
FFFFFFFFFFFFFFFFFFFFFFFFFFFFFFFFFFFFFFFFFFFFFFFFFFFFFFFFFFFFFFFFFFFFF:FFFFFFFFFFFFFFFFFFFFFFFFFFFFFFF
@A00805:71:HWVYNDRXX:1:2124:19849:15076/2
CACGCCTGCTCCCTCATCCACTGTGTGCACTTCATCCTGGAGGCCGTTGCAGTGCAGCCTGGAGAGCAGCTTCTTAGTCCAGAAAGAAGGACAAATACCCC
+
FFFFFFFFFFFFFFFFFFFFFFFFFFFFFFFFFFFFFFFFFFFFFF:FFFFFFFFFFFFFFFFFFFFFFFFFFFFFFFFFFFFFFFF:FFFF:FFFFFFFF
@A00805:71:HWVYNDRXX:1:1110:4517:24032/1
GGGGTATTTGTCCTTCTTTCTGGACTAAGAAGCTGCTCTCCAGGCTGCACTGCAACGGCCTCCAGGATGAAGTGCACACAGTGGATGAGGGAGCAGGCGTG
+
FFFFFFFFFFFFFFFFFFFFFFFFFFFFFFFFFFFFFFFFFFFFFFFFFFFFFFFFFFFFFFFFFFFFFFFFFFFFFFFFFFFFFFFFFFFFFFFFFFFFF
@A00805:71:HWVYNDRXX:1:1139:3260:23954/1
GGGGTATTTGTCCTTCTTTCTGGACTAAGAAGCTGCTCTCCAGGCTGCACTGCAACGGCCTCCAGGATGAAGTGCACACAGTGGATGAGGGAGCAGGCGTG
+
FFFFF:FFFFFFFFFFFFFFFFFFFFFFFFFFFFFFFFFFFFFFFFFFFFFFFFFFFFFFFFFFFFFFFFFFFFFFFFFFF,FFFFFFFFFFFFFFFFFFF
@A00805:71:HWVYNDRXX:1:1212:27471:27649/1
GGGGTATTTGTCCTTCTTTCTGGACTAAGAAGCTGCTCTCCAGGCTGCACTGCAACGGCCTCCAGGATGAAGTGCACACAGTAGATGAGGGAGCAGGCGTG
+
FFFFFFF:FFFFFFFFFFFFFFFFFFFFFFFFFFFFFFFFFFFFFFFFFFFFFFFFFFFFFFFFFFFFFFFFFFFFFFFFFFFFF,FFFFFFFFFFFF:FF
@A00805:71:HWVYNDRXX:1:1276:25979:33113/1
GGGGTATTTGTCCTTCTTTCTGGACTAAGAAGCTGCTCTCCAGGCTGCACTGCAACGGCCTCCAGGATGAAGTGCACACAGTGGATGAGGGAGCAGGCGTG
+
FFFFFFFFFFFFFF:FFFFFFF:FFFFFFFFFFFFFFFFFFFFFFFFFFFF:FFFFFFFFFFFFF:FFFFFFFFFFFFFF:FFFFFFFFFFFFFFFFFFFF
@A00805:71:HWVYNDRXX:1:1276:26485:33270/1
GGGGTATTTGTCCTTCTTTCTGGACTAAGAAGCTGCTCTCCAGGCTGCACTGCAACGGCCTCCAGGATGAAGTGCACACAGTGGATGAGGGAGCAGGCGTG
+
FFFFFFFFFFFFFFFFFFFFFFFFFFFFFFFFFFFFFFFFFFFFFFFFFFFFFFFFFFFFFFFFFFFFFFFFFFFFFFFFF:FFFFFFFFFFFFFFFFFFF
@A00805:71:HWVYNDRXX:1:1276:24117:34835/1
GGGGTATTTGTCCTTCTTTCTGGACTAAGAAGCTGCTCTCCAGGCTGCACTGCAACGGCCTCCAGGATGAAGTGCACACAGTGGATGAGGGAGCAGGCGTG
+
FFFFFFFFFFFFFFFFFFFFFFFFFFFFF:FFFFFFFFFFFFFFFFFF:FFFFFFFFFFFFFFFFFFFFFFFFFFFFFFFFFFFF:FFFFFFFFFFFFFFF
@A00805:71:HWVYNDRXX:1:2131:14299:23124/1
GGGGTATTTGTCCTTCTTTCTGGACTAAGAAGCTGCTCTCCAGGCTGCACTGCAACGGCCTCCAGGATGAAGTGCACACAGTGGATGAGGGAGCAGGCGTG
+
FFFFFFFFFFFFFFFFFFFFFFFFFFFFFFFFFFFFFFFFFFFFFFFFFFFFFFFFFFFFFFFFFFFFFF:FFFFFFFFFFFFFFFFFFFFFFFFFFFFFF
@A00805:71:HWVYNDRXX:1:2211:9381:2331/1
GGGGTATTTGTCCTTCTTTCTGGACTAAGAAGCTGCTCTCCAGGCTGCACTGCAACGGCCTCCAGGATGAAGTGCACACAGTAGATGAGGGAGCAGGCGTG
+
FFFFFFFFFFFFFFFFFFFFFFFFFFFFFFFFFFFFFFFFFFFFFFFFFFFFFFFFFFFFFFFFFFFFFF:FFFFFFFFFFFFFFFFFFFFFFFFFFFFFF
@A00805:71:HWVYNDRXX:1:2211:10746:3317/1
GGGGTATTTGTCCTTCTTTCTGGACTAAGAAGCTGCTCTCAAGGCTGCACTGCAACGGCCTCCAGGATGAAGTGCACACAGTAGATGAGGGAGCAGGCGTG
+
:FFFF:,:F,F:FFFF,FF:F,,:F:FFFFF:F:,F,FFF,F:FFF:FFFF::FFFFFFF,FFF,:FFFF:F::FF:FFFF,F,FF:FFFFFFF,F:,,,F
@A00805:71:HWVYNDRXX:2:1147:14570:2174/1
GGGGTATTTGTCCTTCTTTCTGGACTAAGAAGCTGCTCTCCAGGCTGCACTGCAACGGCCTCCAGGATGAAGTGCACACAGTGGATGAGGGAGCAGGCGTG
+
FFFFFFFFFFFFFFFFFFFFFFFFFFFFFFFFFFFFFFFFFFFFFFFFFFFFFFFFFFFFFFFFFFFFFFFFFFFFFFFFFFFFFFFFFFFFFFFFFFFFF
@A00805:71:HWVYNDRXX:2:1206:24858:29888/1
GGGGTATTTGTCCTTCTTTCTGGACTAAGAAGCTGCTCTCCAGGCTGCACTGCAACGGCCTCCAGGATGAAGTGCACACAGTGGATGAGGGAGCAGGCGTG
+
FFFF:FFFFFFFFFFFFFFFFFFFFFFFFFFFFFFFFFFFFFFFFFFFFFFFFFFFFFFFFFFFFFFFFF,FFFFFFFFFFFFFFFFFFFFFFFFFFFFFF
@A00805:71:HWVYNDRXX:2:1206:24108:30405/1
GGGGTATTTGTCCTTCTTTCTGGACTAAGAAGCTGCTCTCCAGGCTGCACTGCAACGGCCTCCAGGATGAAGTGCACACAGTGGATGAGGGAGCAGGCGTG
+
FFFFFFFFFFFFFFFFFFFFFFFFFFFFFFFFFFFFFFFFFFFFFFFFFFFFFFFFFFFFFFFFFFFFFFFFFFFFFFFFF:FFFFFFFFFFFFFFFFFFF
@A00805:71:HWVYNDRXX:2:2153:28971:31281/1
GGGGTATTTGTCCTTCTTTCTGGACTAAGAAGCTGCTCTCCAGGCTGCACTGCAACGGCCTCCAGGATGAAGTGCACACAGTGGATGAGGGAGCAGGCGTG
+
FFFFFFFFFFFFFFFFFFFFFFFFFFFFFFFFFFFFFFFFFFFFFFFFFFFFFFFFFFFFFFFFFFFFFFFFFFFFFFFFFFFFFFFFFFFFFFFFFFFFF
@A00805:71:HWVYNDRXX:2:2169:31575:16157/1
GGGGTATTTGTCCTTCTTTCTGGACTAAGAAGCTGCTCTCCAGGCTGCACTGCAACGGCCTCCAGGATGAAGTGCACACAGTGGATGAGGGAGCAGGCGTG
+
FFFFFFFFFFFFFFFFFFFFFFFFFFFFFFFFFFFFFFFFFFFFFFFFFFFFFFFFFFFFFFFFFFFFFF:FFFFFFFFFFFFFFFFFFFFFFFFFFFFFF
@A00805:71:HWVYNDRXX:2:2173:28754:23390/1
TTGGGGTATTTGTCCTTCTTTCTGGACTAAGAAGCTGCTCTCCAGGCTGCACTGCAACGGCCTCCAGGATGAAGTGCACACAGTGGATGAGGGAGCAGGCG
+
FFFFFFFFFFFFFFFFFFFFFFFFFFFFFFFFFFFFFFFFFFFFFFFFFFFFFFFFFFFFFFFFFFFFFFFFFFFFFFFFFFFFFFFFFFFFFFFFFFFFF
@A00805:71:HWVYNDRXX:2:1168:19407:32440/1
TTTGGGGTATTTGTCCTTCTTTCTGGACTAAGAAGCTGCTCTCCAGGCTGCACTGCAACGGCCTCCAGGATGAAGTGCACACAGTGGATGAGGGAGCAGGC
+
FFFFFFFFFFFFFFFFFFFFFFFFFFFFFFFFFFFFFFFFFFFFFFFFFFFFFFFFFFFFFFFFFFFFFFFFF,FFFFFFFFFFFFFFFFFFFFFFFFFFF
@A00805:71:HWVYNDRXX:1:2201:32597:29356/2
GCTCCCTCATCCACTGTGTGCACTTCATCCTGGAGGCCGTTGCAGTGCAGCCTGGAGAGCAGCTTCTTAGTCCAGAAAGAAGGACAAATACCCCAAAAGCC
+
FFFFFFFFFFFFFFFFFFFFFFFFFFFFFFFFFFFFFFFFFFFFFFFFFFFFFFFFFFFFFFFFFFFFFFFFFFFF:FFFFFFFF:FFFFFFFFFFFFFF,
@A00805:71:HWVYNDRXX:1:2275:23936:29230/2
GCTCCCTCATCCACTGTGTGCACTTCATCCTGGAGGCCGTTGCAGTGCAGCCTGGAGAGCAGCTTCTTAGTCCAGAAAGAAGGACAAATACCCCAAAAGCC
+
FFFFFFFFFFFFFFFFFFFFFFFFFFFFFFFFFFFFFFFFFFFFFFFFFFFFFFFFFFFFFFFFFFFFFFFFFFFFFFFFFFFFFFFFFFFFFFFFFFFFF
@A00805:71:HWVYNDRXX:1:1231:3387:7388/2
CCCTCATCTACTGTGTGCACTTCATCCTGGAGGCCGTTGCAGTGCAGCCTGGAGAGCAGCTTCTTAGTCCAGAAAGAAGGACAAATACCCCAAAAGCCATC
+
FFFFFFFFFFFFFFFFFFFFFFFFFFFFFFFFFFFFFFFFFFFFFFFFFFFFFFFFFFFFFFFFFFFFFFFFFFFFFFFFFFFFFFFFFFFFFFFFFFFFF
@A00805:71:HWVYNDRXX:1:1231:3188:7670/2
CCCTCATCTACTGTGTGCACTTCATCCTGGAGGCCGTTGCAGTGCAGCCTGGAGAGCAGCTTCTTAGTCCAGAAAGAAGGACAAATACCCCAAAAGCCATC
+
FFFFFFFFFFFFFFFFFFFFFFFFFFFFFFFFFFFFFFFFFFFFFFFFFFFFFFFFFFFFFFFFFFFFFFFFFFFFFFFFFFFFFFFFFFFFFFFFFFF:F
@A00805:71:HWVYNDRXX:1:1231:3812:8343/2
CCCTCATCTACTGTGTGCACTTCATCCTGGAGGCCGTTGCAGTGCAGCCTGGAGAGCAGCTTCTTAGTCCAGAAAGAAGGACAAATACCCCAAAAGCCATC
+
FFFFFFFFFFFFFFFFFFFFFFFFFFFFFFFFFFFFFFFFFFFFFFFFFFFFFFFFFFFFFFFFFFFFFFFFFFFFFFFFFFFF:FFFFFFFFFFFFFFFF
@A00805:71:HWVYNDRXX:2:1139:19497:27931/1
GATGGCTTTTGGGGTATTTGTCCTTCTTTCTGGACTAAGAAGCTGCTCTCCAGGCTGCACTGCAACGGCCTCCAGGATGAAGTGCACACAGTAGATGAGGG
+
FFFFFFFFFFFFFFFFFF:FFFFFFFFFFFFFFFFFFFFFFFFFFFFFFFFFFFFFFFFFFFFFFFFFFFFFFFFFFFFF,FFFFFFFFFFFFFFFFFFFF
@A00805:71:HWVYNDRXX:1:2138:26612:32393/2
CTCATCTACTGTGTGCACTTCATCCTGGAGGCCGTTGCAGTGCAGCCTGGAGAGCAGCTTCTTAGTCCAGAAAGAAGGACAAATACCCCAAAAGCCATCAG
+
FFFFFFFFF:FFFFFFFFFFFFFFFFFFFFFFFFFFFFFFFFFFFFFFFFFFFFFFFFFFFFFFFFFFFFFFFFFFFFFFFFFFFFFFFFFFFF:FFFF:F
@A00805:71:HWVYNDRXX:2:1278:21730:30013/1
CTGATGGCTTTTGGGGTATTTGTCCTTCTTTCTGGACTAAGAAGCTGCTCTCCAGGCTGCACTGCAACGGCCTCCAGGATGAAGTGCACACAGTGGATGAG
+
FFFFFFFFFFFFFFFFF:FFFFFFFFFFFFFFFFFFFFFFFFFFFFFFFFFFFFFFFFFFFFFFFFFFFFFFFFFFFFFFFF:FFFFFFFFFFFFFF:FFF
@A00805:71:HWVYNDRXX:2:1131:16251:17989/2
TCCACTGTGTGCACTTCATCCTGGAGGCCGTTGCAGTGCAGCCTGGAGAGCAGCTTCTTAGTCCAGAAAGAAGGACAAATACCCCAAAAGCCATCAGCGAG
+
FFFFFFF:FFFFFFFFFFFFFFFFFFFFFFFFFFFFFFFFFFFFFFFFFFFFFFFFFFFFFFFFFFFFFFFFFFFFFF:FFFFFFFFFFFFFFFFFFFFFF
@A00805:71:HWVYNDRXX:2:2231:8124:6449/1
CTCGCTGATGGCTTTTGGGGTATTTGTCCTTCTTTCTGGACTAAGAAGCTGCTCTCCAGGCTGCACTGCAACGGCCTCCAGGATGAAGTGCACACAGTAGA
+
FFFFFFFFFFFF::FFFFFFFFFFFFFFFFFFFFFFFFFFFFFFFFFFFFFFFFFFFFFFFFFFFFFFFFFFFFFFFFFFFFFFFFFFFFFFFFFFFFFFF
@A00805:71:HWVYNDRXX:2:2231:7455:8171/1
CTCGCTGATGGCTTTTGGGGTATTTGTCCTTCTTTCTGGACTAAGAAGCTGCTCTCCAGGCTGCACTGCAACGGCCTCCAGGATGAAGTGCACACAGTAGA
+
FFFFFFFFFFFFFFFFFFFFFFFFFFFFFFFFFFFFFFFFFFFFFFFFFFFFFFFFFFFFFFFFFFFFFFFFFFFFFFFFFFFFFFFFFFFFF:FFFFFFF
@A00805:71:HWVYNDRXX:1:2118:16604:2347/2
CTACTGTGTGCACTTCATCCTGGAGGCCGTTGCAGTGCAGCCTGGAGAGCAGCTTCTTAGTCCAGAAAGAAGGACAAATACCCCAAAAGCCATCAGCGAGG
+
FFFFFFFFFFFFFFFFFFFFFFFFFFFFFFFFFFFFFFFFFFFFFFFFFFFFFFFFFFFFFFFFFFFFFFFFFFFFFFFFFFFFFFFFFFFFFFFFFFFFF
@A00805:71:HWVYNDRXX:1:2234:29107:17519/2
CTACTGTGTGCACTTCATCCTGGAGGCCGTTGCAGTGCAGCCTGGAGAGCAGCTTCTTAGTCCAGAAAGAAGGACAAATACCCCAAAAGCCATCAGCGAGG
+
FFFFFFFFFFFFFFFFFFFFFFFFFFFFFF:FFFFFFFFFFFFFFFFFFFFFFF:FFFFFFFFFFFFFFFFFFFFFF:FFFFFFFFFFFFFF:FFFFFFFF
@A00805:71:HWVYNDRXX:1:2234:29008:17534/2
CTACTGTGTGCACTTCATCCTGGAGGCCGTTGCAGTGCAGCCTGGAGAGCAGCTTCTTAGTCCAGAAAGAAGGACAAATACCCCAAAAGCCATCAGCGAGG
+
FFFFFFFFFFFFFFFFFFFFFFFFFFFFFFFFFFFFFFF:FFFFFFFFFFFFFFFFFFFFFFFFFF,FFF,FFFFFFFFFFFFFFFFFFFFFFFFFFFFFF
@A00805:71:HWVYNDRXX:1:2270:1262:35336/2
GCCGAGGCGGGCGGATCACGAGGTCAGGAGATTGAGACCATCCTGGCTAACGTGGTGAGACCCCGCCTCTACTAAAAATACAAAAAATTGGCCAAGCGTGG
+
FFFFFFFFFFFFFFFFFFFFFFFFFFFFFFFFFFFF:FFFFFFFFFFFFFFFFFFFFFFFF:FFFFFFFF:FFFFFFFFFFFF:FFFFFFFFFFFFFFFFF
@A00805:71:HWVYNDRXX:1:2252:19452:9502/1
GGCCGCCGCCATGCCGGAGGCGCCTGGCCTGGCTCCTGTGCAGCGCTGGTGGCCGGTGCTTCCGCTGGCCTCCACTAGCCCTGCTCCAATGCAGTGAGGGC
+
FFFFFFFFFFFFFFFFFFFFFFFFFFFFFFFFFFFFFFFFFFFFFFFFFFFFFFFFFFFFFFFFFFFFFFFFFFFFFFFFFFFFFFFFFFFFFFFFFFFFF
@A00805:71:HWVYNDRXX:1:2252:19452:9502/2
GGCACGGCTCTGCCCTCACTGCATTGGAGCAGGGCTAGTGGAGGCCAGCGGAAGCACCGGCCACCAGCGCTGCACAGGAGCCAGGCCAGGCGCCTCCGGCA
+
FFFFFFFFFFFFFFFFFFFFFFF:FFFFFFFFFFFFFFFFFFFFFF:FFFFF,FFFFFFFFFFFFFFFFFFFFFFFFFFFFFFFFFF:FF:FFFFFFFFFF
@A00805:71:HWVYNDRXX:2:1109:29387:18850/2
CTTGTTTACGAAATGTCCACAAGGTCACCACCTGCTGAGCGCCATGGTGGGAGAGACTGTGAGGCGGCAGCTGGGGCCGGAGCCTTTGGAAGTCTGTGCCC
+
FFFFFFFFFFFFFFFFFFFFFFFFFFFFFFFFFFFFFFFFFFFFFFF:FFFFFFFFFFFFFFFFFFFFFFFFFFFFFFFFFFFFFFFFFFFFFFFFFFFFF
@A00805:71:HWVYNDRXX:1:1145:27344:13745/2
GTTTACGAAATGTCCACAAGGTCACCACCTGCTGAGCGCCATGGTGGGAGAGACTGTGAGGCGGCAGCTGGGGCCGGAGCCTTTGGAAGTCTGCGCCCTTG
+
FFFFFFFFFFFFFFFFFFFFFFFFFFFFFFFFFFFFFFFFFFFFFFFFFFFFFF:FFFFFFFFFFFFFFFFFFFFFFFFFFFFFFFFFFFFFFFFFFFFFF
@A00805:71:HWVYNDRXX:2:1269:23294:27899/1
GGCACAAGGGCGCAGACTTCCAAAGGCTCCGGCCCCAGCTGCCGCCTCACAGTCTCTCCCACCATGGCGCTCAGCAGGTGGTGACCTTGTGGACATTTCGT
+
FFFFFFFFFFFFFFF:FFFFFFFFFFFFFFFFFFFFFFFFFFFFFFFFFFFFFFFFFFFFFFFFFFFFFFFFFFFFFFFFFFFFFFFFFFFFFFFFFFFFF
@A00805:71:HWVYNDRXX:2:1269:23032:27946/1
GGCACAAGGGCGCAGACTTCCAAAGGCTCCGGCCCCAGCTGCCGCCTCACAGTCTCTCCCACCATGGCGCTCAGCAGGTGGTGACCTTGTGGACATTTCGT
+
FFFFFFFFFFFFFFFFFFFFFFFFFFFFFFFFFFFFFFFFFFFFFFFFFFFFFFFFFFFFFFF::FFFFFFFFFFFFFFFFFFFFFFFFFFFFFFFFFFFF
@A00805:71:HWVYNDRXX:2:2174:1895:17989/1
GGCACAAGGGCGCAGACTTCCAAAGGCTCCGGCCCCAGCTGCCGCCTCACAGTCTCTCCCACCATGGCGCTCAGCAGGTGGTGACCTTGTGGACATTTCGT
+
FFFFFFFFFFFFFFFFFFFFFFFFFFFFFFFFFFFFFFFFFFFFFFFFFFFFFFFFFFFFFFFFFFFFFFFFFFFFFFFFFFFFFFFFFFFFFFFFFFFFF
@A00805:71:HWVYNDRXX:1:1145:9751:3035/2
GAAATGTCCACAAGGTCACCACCTGCTGAGCGCCATGGTGGGAGAGACTGTGAGGCGGCAGCTGGGGCCGGAGCCTTTGGAAGTCTGCGCCCTTGTGCCCT
+
FFFFFFFFFFFFFFFFFFFFFFFFFFFFFFFFFFFFFFFFFFFFFFFFFFFFFFFFFFFFFFFFFFFFFFFFFFF,FFFFFFFFFFFFFFFFFFFFFFFFF
@A00805:71:HWVYNDRXX:1:2255:26838:19883/1
CAGGGCACAAGGGCGCAGACTTCCAAAGGCTCCGGCCCCAGCTGCCGCCTCACAGTCTCTCCCACCATGGCGCTCAGCAGGTGGTGACCTTGTGGACATTT
+
FFFFFFFFFFFFFFFFFFFFFFFFFFFFFFFFFFFFFFFFFFFFFFFFFFFFFFFFFFFFFFFFFFFFFFFFFFFFFFFFFFFFFFFFFFFFFFFFFF:F:
@A00805:71:HWVYNDRXX:2:2226:28094:17362/2
GTCCACAAGGTCACCACCTGCTGAGCGCCATGGTGGGAGAGACTGTGAGGCGGCAGCTGGGGCCGGAGCCTTTGGAAGTCTGCGCCCTTGTGCCCTGCCTC
+
FFFFFFFFFFFFFFFFFFFFFFFFFFFFFFFFFFFFFFFFFFFFFFFFFFFFFFFFFFFFFFFFFFFFFFFFFFFFFFFFFFFFFFFFFFFFFFFFFFFFF
@A00805:71:HWVYNDRXX:1:2273:21621:25222/2
CACAAGGTCACCACCTGCTGAGCGCCATGGTGGGAGAGACTGTGAGGCGGCAGCTGGGGCCGGAGCCTTTGGAAGTCTGCGCCCTTGTGCCCTGCCTCCAC
+
FFFFFFFFFFFFFFFFFFFFFFFFFFFFFFFFFFFFFFFFFFFFFFFFFFFFFFFFFFFFFFFFFFFFFFFFF,FFFFFFFFFFFFFFFFFFFFFFFFFFF
@A00805:71:HWVYNDRXX:1:1243:2193:25144/1
GCTCGGTGGAGGCAGGGCACAAGGGCGCAGACTTCCAAAGGCTCCGGCCCCAGCTGCCGCCTCACAGTCTCTCCCACCATGGCGCTCAGCAGGTGGTGACC
+
FFFFFFFFFFFFFFFFFFFFFFFFFFFFFFFF:FFFFFFFFFFFFFFFFFFFFFFFFFFFFFFFFFFFFFFFFFFFFFFFFFFFFFFFFFFFFFFFFFFFF
@A00805:71:HWVYNDRXX:1:2178:3197:4679/1
GCTCGGTGGAGGCAGGGCACAAGGGCACAGACTTCCAAAGGCTCCGGCCCCAGCTGCCGCCTCACAGTCTCTCCCACCATGGCGCTCAGCAGGTGGTGACC
+
FFFFFFFFFFFFFFFFFFFFFFFFFFFFFFFFFFFFFFFFFFFFFFFFFFFFFFFFFFFFFFFFFFFFFFFFFFFFFFFFFFFFFFFFFFFFFFFFFFFFF
@A00805:71:HWVYNDRXX:1:2178:2745:5525/1
GCTCGGTGGAGGCAGGGCACAAGGGCACAGACTTCCAAAGGCTCCGGCCCCAGCTGCCGCCTCACAGTCTCTCCCACCATGGCGCTCAGCAGGTGGTGACC
+
,FFFFFFFFFFFFFFFFFFFFFFFFFFF::FFFFFF:FFFFFFFFFFF:FFFFFFFFFFFFFFFFFFFFFFFF:FFFFFFFFFFFFFFFFFFFFFFFFF:F
@A00805:71:HWVYNDRXX:1:2205:12888:8155/1
GCTCGGTGGAGGCAGGGCACAAGGGCACAGACTTCCAAAGGCTCCGGCCCCAGCTGCCGCCTCACAGTCTCTCCCACCATGGCGCTCAGCAGGTGGTGACC
+
FFFFFF:FFFFFFFFFFFFFFFFFFFFFFFFFFFFFFFFFFFFFFFFFFFFFFFFFFFFFFFFFFFFFFFFFFFFFFFFFFFFFFFFFFFFFFFFFFFFFF
@A00805:71:HWVYNDRXX:1:2247:24261:9690/1
GCTCGGTGGAGGCAGGGCACAAGGGCACAGACTTCCAAAGGCTCCGGCCCCAGCTGCCGCCTCACAGTCTCTCCCACCATGGCGCTCAGCAGGTGGTGACC
+
FFFFFFFFFFFFFFFFFFFFFFFFFF:FFFFFFFFFFFFFFFFFFFFFFFFFFFFFFFFFFFFFFFFFFFFFFFFFFFFFFFFFFFFFFFFFFFFFFFFFF
@A00805:71:HWVYNDRXX:1:2251:13964:7513/1
GCTCGGTGGAGGCAGGGCACAAGGGCGCAGACTTCCAAAGGCTCCGGCCCCAGCTGCCGCCTCACAGTCTCTCCCACCATGGCGCTCAGCAGGTGGTGACC
+
FFFFFFFFFFFFFFFFFFFFFFFFFFFFFFFFFFFFFFFFFFFFFFFFFFFFFFFFFFFFFFFFFFFFFFFFFFFFFFFFFFFFFFFFFFFFFFFFFFFFF
@A00805:71:HWVYNDRXX:1:2251:13982:7513/1
GCTCGGTGGAGGCAGGGCACAAGGGCGCAGACTTCCAAAGGCTCCGGCCCCAGCTGCCGCCTCACAGTCTCTCCCACCATGGCGCTCAGCAGGTGGTGACC
+
FFFFFFFFFFFFFFFFFFFFFFFFFFFFFFFFFFFFFFFFFFFFFFFFFFFFFFFFFFFFFFFFFFFFFFFFFFFFFF:FFFFFFFFFFFFFFFFFFFFFF
@A00805:71:HWVYNDRXX:1:2251:13774:7560/1
GCTCGGTGGAGGCAGGGCACAAGGGCGCAGACTTCCAAAGGCTCCGGCCCCAGCTGCCGCCTCACAGTCTCTCCCACCATGGCGCTCAGCAGGTGGTGACC
+
FFFFFFFFFFFFFFFFFFFFFFFFFFFFFFFFFFFFFFFFFFFFFFFFFFFFFFFFFFFFFFFFFFFFFFFFFFFFFFFFFFFFFFFFFFFFFFFFFFFFF
@A00805:71:HWVYNDRXX:2:1221:15284:22639/1
GCTCGGTGGAGGCAGGGCACAAGGGCGCAGACTTCCAAAGGCTCCGGCCCCAGCTGCCGCCTCACAGTCTCTCCCACCATGGCGCTCAGCAGGTGGTGACC
+
FFFFFFFFFFFFFFFFFFFFFFFFFFFFFFFFFFFFFFFFFFFFFFFFFFFFFFFFFFFFFFFFFFFFFFFFFFFFFFFFFFFFFFFFFFFFFFFFFFFFF
@A00805:71:HWVYNDRXX:2:2118:25274:29481/1
GCTCGGTGGAGGCAGGGCACAAGGGCGCAGACTTCCAAAGGCTCCGGCCCCAGCTGCCGCCTCACAGTCTCTCCCACCATGGCGCTCAGCAGGTGGTGACC
+
FFFFFFFFFFFFFFFFFFFFFFFFFFFFFFFFFFFFFFFFFFFFFFFFFFFFFFFFFFFFFFFFFFFFFFFFFFFFFFFFFFFFFFFFFFFFFFFFFFFFF
@A00805:71:HWVYNDRXX:1:1146:17987:27195/1
GGCTCGGTGGAGGCAGGGCACAAGGGCACAGACTTCCAAAGGCTCCGGCCCCAGCTGCCGCCTCACAGTCTCTCCCACCATGGCGCTCAGCAGGTGGTGAC
+
FFFFFFFF:FFFFFFFFFFFFFF,F,FFFFFFFFF,FFFF,,FFFFF:FFF:F::FFFFFFFFFFFFF:FFFFF:FFFFFFFF:FFFFF:FF::FF,FFFF
@A00805:71:HWVYNDRXX:2:1132:1515:36652/1
GGCTCGGTGGAGGCAGGGCACAAGGGCACAGACTTCCAAAGGCTCCGGCCCCAGCTGCCGCCTCACAGTCTCTCCCACCATGGCGCTCAGCAGGTGGTGAC
+
F:FFFFFFFFFFFFFFFFFFFFF:FFFFFFFFFFFFFFFFFFFFFFFFFFFFFFFFFFFFFF:FFFFFFFFFFFFFFFFFFFFFFFFFFFFFFFFFFFFFF
@A00805:71:HWVYNDRXX:2:2215:14217:18881/1
GGCTCGGTGGAGGCAGGGCACAAGGGCGCAGACTTCCAAAGGCTCCGGCCCCAGCTGCCGCCTCACAGTCTCTCCCACCATGGCGCTCAGCAGGTGGTGAC
+
FFFFFFFFFFFFFFFFFFFFFFFFFFFFFFFFFFFFFFFFFFFFFFFFFFFFFFFFFFFFFFFFFFFFFFFFFFFFFFFFFFFFFFFFFFFFFFFFFFFFF
@A00805:71:HWVYNDRXX:2:2226:28094:17362/1
GGCTCGGTGGAGGCAGGGCACAAGGGCGCAGACTTCCAAAGGCTCCGGCCCCAGCTGCCGCCTCACAGTCTCTCCCACCAAGGCGCTCAGCAGGTGGTGAC
+
FFFFFFFFFFFFFFFFFFF:FFF,FFFFFF:FF::,FFFF,:F:::,FFFF::,F,FFF::F,FF,F,F:::,,:::::F,::F,F:FF:FF,FF:FFFF:
@A00805:71:HWVYNDRXX:2:2277:6316:22670/1
GGCTCGGTGGAGGCAGGGCACAAGGGCGCAGACTTCCAAAGGCTCCGGCCCCAGCTGCCGCCTCACAGTCTCTCCCACCATGGCGCTCAGCAGGTGGTGAC
+
FFFFFFFFFFFFFFFFFFF:FFFFFFFFFFFFFFFFFFFFFFFFFFFFFFFFFFFFFFFFFFFFFFFFFFFFFFFFFFFFFFFFFFFFFFFFFFFFFFFFF
@A00805:71:HWVYNDRXX:2:2277:6216:22717/1
GGCTCGGTGGAGGCAGGGCACAAGGGCGCAGACTTCCAAAGGCTCCGGCCCCAGCTGCCGCCTCACAGTCTCTCCCACCATGGCGCTCAGCAGGTGGTGAC
+
FFFFFFFFFFFFFFFFFFFFFFFFFFFFFFFFFFFFFFFFFFFFFFFFFFFFFFFFFFFFFFFFFFFFFFFFFFFFFFFFFFFFFFFF:FFFFFFFFFFFF
@A00805:71:HWVYNDRXX:2:1109:29387:18850/1
CGGCTCGGTGGAGGCAGGGCACAAGGGCACAGACTTCCAAAGGCTCCGGCCCCAGCTGCCGCCTCACAGTCTCTCCCACCATGGCGCTCAGCAGGTGGTGA
+
FFFFFFFFFFFFFFFFFFFFFFFFFFFFFFFFFFFFFFFFFFFFFFFFFFFFFFFFFFFFFFFFFFFFFFFFFFFFFFFFFFFFFFFFFFFFFFFFFFFFF
@A00805:71:HWVYNDRXX:2:1237:2103:23234/2
CACCACCTGCTGAGCGCCATGGTGGGAGAGACTGTGAGGCGGCAGCTGGGGCCGGAGCCTTTGGAAGTCTGCGCCCTTGTGCCCTGCCTCCACCGAGCCAG
+
FFFFFFFFFFFFFFFFFFFFFFFFFFFFFFFFFFFFFFFFFFFFFFFFFFFFFFFFFFFFFFFFFFFFFFFFFFFFFFFFFFFFFFFFFFFFFFFFFFFFF
@A00805:71:HWVYNDRXX:2:2221:31656:18677/2
CACCACCTGCTGAGCGCCATGGTGGGAGAGACTGTGAGGCGGCAGCTGGGGCCGGAGCCTTTGGAAGTCTGCGCCCTTGTGCCCTGCCTCCACCGAGCCAG
+
FFFFFFFFFFFFFFFFFFFFFFFFFFFFFFFFFFFFFFFFFFFFFFFFFFFFFFFFFFF,FFFFF:FFFFFFFFFFFFFFFFFFFFFFFFFFFFFFFFFF:
@A00805:71:HWVYNDRXX:2:1242:19795:13604/2
ACCACCTGCTGAGCGCCATGGTGGGAGAGACTGTGAGGCGGCAGCTGGGGCCGGAGCCTTTGGAAGTCTGTGCCCTTGTGCCCTGCCTCCACCGAGCCAGC
+
FFFFFFFFFFFFFFFFFF,FFFFFFFFFFFFFFFFFFFFFFFFFFFFFFFFFFFFFFFFFFFFFFFFFFFFFFFFFFFFFFFFFFFFFFFFFFFFFFFFFF
@A00805:71:HWVYNDRXX:1:1145:27344:13745/1
GCTGGCTCGGTGGAGGCAGGGCACAAGGGCGCAGACTTCCAAAGGCTCCGGCCCCAGCTGCCGCCTCACAGTCTCTCCCACCATGGCGCTCAGCAGGTGGT
+
FFFFFFFFFFFFFFFFF,FFFFFFFFFFFFFFFFFFFFFFFFFFFFFFFFFFFFFFFFFFFFFFFFFFFFFFFFFFFFFFFFFFFFFFFFF:FFFFFFFFF
@A00805:71:HWVYNDRXX:1:2215:14136:12070/1
GCTGGCTCGGTGGAGGCAGGGCACAAGGGCGCAGACTTCCAAAGGCTCCGGCCCCAGCTGCCGCCTCACAGTCTCTCCCACCATGGCGCTCAGCAGGTGGT
+
FFFFFFFFFFFFFFFFFFFFFFFFFFFFFFFFFFFFFFFFFFFFFFFFFFFFFFFFFFFFFFFFFFFFFFFFFFFFFFFFFF:FFFFFFFFFFFFFFFFFF
@A00805:71:HWVYNDRXX:2:1267:5990:23703/2
CCACCTGCTGAGCGCCATGGTGGGAGAGACTGTGAGGCGGCAGCTGGGGCCGGAGCCTTTGGAAGTCTGTGCCCTTGTGCCCTGCCTCCACCGAGCCAGCT
+
FFFFFFFFFF:F:FFFFFFFFFFF:FFFFFFFFFFFFFFFFFFFFFF:FFFFFF:FF:FFFFFFFFFFFFFFFFFFFFFFFFFFFFFFFFFFFFFFFFFFF
@A00805:71:HWVYNDRXX:1:2273:21621:25222/1
CCAAGCTGGCTCGGTGGAGGCAGGGCACAAGGGCGCAGACTTCCAAAGGCTCCGGCCCCAGCTGCCGCCTCACAGTCTCTCCCACCATGGCGCTCAGCAGG
+
FFFFFFFFFFFFFFFFFFFFFFFFFFFFFFFFFFFFFFFFFFFFFF:FFFFFFFFFFFFFFFFFFFFFFFFFFFFFFFFFFFFFFFFFFFFFFFFFFFFFF
@A00805:71:HWVYNDRXX:1:1176:13322:11350/1
GGACCAAGCTGGCTCGGTGGAGGCAGGGCACAAGGGCGCAGACTTCCAAAGGCTCCGGCCCCAGCTGCCGCCTCACAGTCTCTCCCACCATGGCGCTCAGC
+
FFFFFFF:FFFFFFFFFFFFFFFFFFFFFFFFFFFFFFFFFFFFFFFFFFFFFFFFFFFFFFFFFFFFFFFFFFFFFFFFFFFFFFFFFFFFFFFFFFFFF
@A00805:71:HWVYNDRXX:2:1138:21667:34788/1
GGACCAAGCTGGCTCGGTGGAGGCAGGGCACAAGGGCACAGACTTCCAAAGGCTCCGGCCCCAGCTGCCGCCTCACAGTCTCTCCCACCATGGCGCTCAGC
+
FFFFFFFFFFFFFFFFFFFFFFFFFFFFFFFFFFFFFFFFFFFFFFFFFFFFFFFFFFFFFFFFFFFFFFFFFFFFFFFFFFFFFFFFFFFFFFFFFFFFF
@A00805:71:HWVYNDRXX:2:1103:30165:16313/2
CGCCATGGTGGGAGAGACTGTGAGGCGGCAGCTGGGGCCGGAGCCTTTGGAAGTCTGCGCCCTTGTGCCCTGCCTCCACCGAGCCAGCTTGGTCCCTATGG
+
FFFFFFFFFFF:FFFFFFFFFFFFFFFFFFFFFFFFFFFFFFFFFFFFFFF:FFFFFFFFFFFFFFFFFFFFFFFFFFFFFFFFFFFFFFFFFFFFFFFFF
@A00805:71:HWVYNDRXX:2:1103:30092:16626/2
CGCCATGGTGGGAGAGACTGTGAGGCGGCAGCTGGGGCCGGAGCCTTTGGAAGTCTGCGCCCTTGTGCCCTGCCTCCACCGAGCCAGCTTGGTCCCTATGG
+
FFFFFFFF:FFFFFFFFFFFFFFFFFFFFFFF:FFFFFFFFFFFFFFFFFF,FFFFFFFFFFFFFFFFFFFFFFFFFFFFFFFFFFFFFFFFFFFFFFFFF
@A00805:71:HWVYNDRXX:2:2114:15953:15530/2
GCCATGGTGGGAGAGACTGTGAGGCGGCAGCTGGGGCCGGAGCCTTTGGAAGTCTGTGCCCTTGTGCCCTGCCTCCACCGAGCCAGCTTGGTCCCTATGGG
+
FFFFFFFFFFFFFFFFFFFFFFF:FF:FFFFFFFFFFFFFFFFF,:FFFFFFFFFF:FFFFFFFFFFFFFFFFFFFFFFFFFFF:FFFFFFFFFF:,FFFF
@A00805:71:HWVYNDRXX:1:1231:26476:11647/2
GGTGGGAGAGACTGTGAGGCGGCAGCTGGGGCCGGAGCCTTTGGAAGTCTGTGCCCTTGTGCCCTGCCTCCACCGAGCCAGCTTGGTCCCTATGGGCTTCC
+
FFFFFFFFFFFFFFFFFFFFFFFFFFFFFFFFFFFFFFFFFFFFFFFFFFFFFFFFFFFFFFFFFFFFFFFFFFFFFFFFFFFFFFFFFF:FFFFFFFFFF
@A00805:71:HWVYNDRXX:1:1231:26494:11678/2
GGTGGGAGAGACTGTGAGGCGGCAGCTGGGGCCGGAGCCTTTGGAAGTCTGTGCCCTTGTGCCCTGCCTCCACCGAGCCAGCTTGGTCCCTATGGGCTTCC
+
FFFFFFFFFFFFFFFFFFFFFFFFFFFFFFFFFFFFFFFFFFFFFFFFFFFFFFFFFFFFFFFFFFFFFFFFFFFFFFFFFFFFFFFFFF:FFFFFFFFFF
@A00805:71:HWVYNDRXX:1:2135:10267:22060/2
GGTGGGAGAGACTGTGAGGCGGCAGCTGGGGCCGGAGCCTTTGGAAGTCTGTGCCCTTGTGCCCTGCCTCCACCGAGCCAGCTTGGTCCCTATGGGCTTCC
+
FFFFFFFFFFFFFFFFFFFFFFFFFFFFFFFFFFFFFFFFFFFFFFFFFFFFFFFFFFFFFFFFFFFFFFFFFFFFFFFFFFFFFFFFFFFFFFFFFFFFF
@A00805:71:HWVYNDRXX:1:1244:28980:2237/2
GGGAGAGACTGTGAGGCGGCAGCTGGGGCCGGAGCCTTTGGAAGTCTGCGCCCTTGTGCCCTGCCTCCACCGAGCCAGCTTGGTCCCTATGGGCTTCCGCA
+
FFFFFFFFFFFFFFFFF:FFFFFFFFFF:FFFFFFFFFFFFFFFFFFFFFFFFFFFFFFFFFFFFFFFFFFFFFFFFFFFFFFFFFFFFFFFFFFFFFFFF
@A00805:71:HWVYNDRXX:1:2120:29677:33599/2
GAGACTGTGAGGCGGCAGCTGGGGCCGGAGCCTTTGGAAGTCTGTGCCCTTGTGCCCTGCCTCCACCGAGCCAGCTTGGTCCCTATGGGCTTCCGCACATG
+
FFFFFFFFFFFFFFFFFFFFFFFFFFFFFFFFFFFFFFFFFFFFFFFFFFFFFFFFFFFFFFFFFFFF,FFFFFFFFFFFFFFF,FFFFFFFFFFFFF:FF
@A00805:71:HWVYNDRXX:2:1134:23204:23547/2
GAGACTGTGAGGCGGCAGCTGGGGCCGGAGCCTTTGGAAGTCTGCGCCCTTGTGCCCTGCCTCCACCGAGCCAGCTTGGTCCCTATGGGCTTCCGCACATG
+
:F,F:FFFFFFF:FFFFF:F,::FFFFF:F:FFFFFFFF:FFFFFFF,F,FFFF,FFF:FFFFFFFFF:FFFFFFFFF,FF:FFFFF:,FFF:FFFFFFF:
@A00805:71:HWVYNDRXX:2:1134:23909:23610/2
GAGACTGTGAGGCGGCAGCTGGGGCCGGAGCCTTTGGAAGTCTGCGCCCTTGTGCCCTGCCTCCACCGAGCCAGCTTGGTCCCTATGGGCTTCCGCACATG
+
FFFFFFFFFFFF:FFFFFFFFFFFFFFFFFF:FFFFFFFFFFFFFFFFFFFFFFFFFFFFFFFFFFFFFFFFFFFFFFFFF:FFFFFFFFFFFFFFFFFFF
@A00805:71:HWVYNDRXX:2:1267:5990:23703/1
GCATGTGCGGAAGCCCATAGGGACCAAGCTGGCTCGGTGGAGGCAGGGCACAAGGGCACAGACTTCCAAAGGCTCCGGCCCCAGCTGCCGCCTCACAGTCT
+
FFFFFFFFFFFFFFFF:FFFFFFFFFFFFFFFFFFFFFFFFFFFFFFFFFFFFFFFFFFFFFFFFFFFFFFFFFFFFFFFFFFFFFFFFFFFFFFFFFFFF
@A00805:71:HWVYNDRXX:1:1109:8323:3818/2
CTGTGAGGCGGCAGCTGGGGCCGGAGCCTTTGGAAGTCTGCGCCCTTGTGCCCTGCCTCCACCGAGCCAGCTTGGTCCCTATGGGCTTCCGCACATGCCGC
+
FFFFFFFFFFFFFFFFFFFFFFFFFFFFF,FFFFFFFFFFFFF:FFFFFFFFFFFFFFFFFFFFFFFFFFFFFFFFFFFFFFFFFFFFFFFFFFFFFFFFF
@A00805:71:HWVYNDRXX:2:2136:13277:34914/2
CTGTGAGGCGGCAGCTGGGGCCGGAGCCTTTGGAAGTCTGCGCCCTTGTGCCCTGCCTCCACCGAGCCAGCTTGGTCCCTATGGGCTTCCGCACATGCCGC
+
FFFFFFFFFFFFFFFFFFFFFFFFFFFFFFFFFFFFFFFFFFFFFFFFFFFFFFFFFFFFFFFFFFFFFFFFFFFFFFFFFFFFFFFFFFFFFFFFFFFFF
@A00805:71:HWVYNDRXX:2:1104:31792:13182/2
TGTGAGGCGGCAGCTGGGGCCGGAGCCTTTGGAAGTCTGTGCCCTTGTGCCCTGCCTCCACCGAGCCAGCTTGGTCCCTATGGGCTTCCGCACATGCCGCG
+
FFFFFFFFFFFFFFFFFFFFFFFFFFFFFFFFFFFFFFFFFFFFFFFFFFFFFFFFFFFFFFFFFFFFFFFFFFFFFFF:FFFFFFFFFFFFFFFFFFFFF
@A00805:71:HWVYNDRXX:2:1160:6162:16266/2
TGTGAGGCGGCAGCTGGGGCCGGAGCCTTTGGAAGTCTGCGCCCTTGTGCCCTGCCTCCACCGAGCCAGCTTGGTCCCTATGGGCTTCCGCACATGCCGCG
+
FFFFFFFFFFFFFFFFFFFFFFFFFFFF:FFFFFFFFFFFFFFFFFFFFFFFFFFFFFFFFFFFFFFFFFFFFFFFFFF:FFFFFFFFFFFFFFFFFFFFF
@A00805:71:HWVYNDRXX:2:1160:9670:17769/2
TGTGAGGCGGCAGCTGGGGCCGGAGCCTTTGGAAGTCTGCGCCCTTGTGCCCTGCCTCCACCGAGCCAGCTTGGTCCCTATGGGCTTCCGCACATGCCGCG
+
FFFFFFFFFFFFFFFFFFFFFFFFFF:FFFFFFFFFFFFFFFFFFFFFFFFFFFFFFFFFFFFFFFFFFFFFFFFFFFFFFFFFFFFFFFFFFFFFFFFFF
@A00805:71:HWVYNDRXX:2:1103:30165:16313/1
CGTGGCATGTGCGGAAGCCCATAGGGACCAAGCTGGCTCGGTGGAGGCAGGGCACAAGGGCGCAGACTTCCAAAGGCTCCGGCCCCAGCTGCCGCCTCACA
+
FFFFFFFFFFFFFFFFFFFFFF:FFFFFFFFF:FFFFFFFFFFFFFFFFFFFFFFFFFFFFFFFFFFFFFFFFFFFFFFFFFFFFFFFFFFFFFFFFFFFF
@A00805:71:HWVYNDRXX:2:1103:30092:16626/1
CGTGGCATGTGCGGAAGCCCATAGGGACCAAGCTGGCTCGGTGGAGGCAGGGCACAAGGGCGCAGACTTCCAAAGGCTCCGGCCCCAGCTGCCGCCTCACA
+
FFFFFFFFFFFFFFFFFFFFFFFFFFFFFFFFFFFFFFFFFFFFFFFFFFFFF:FFFFFFFFFFFFFFFFFFFFFFFFFFFFFFFFFFFFFFFFFFFFFFF
@A00805:71:HWVYNDRXX:2:1237:2103:23234/1
GGCCGCCCGCGGCATGTGCGGAAGCCCATAGGGACCAAGCTGGCTCGGTGGAGGCAGGGCACAAGGGCGCAGACTTCCAAAGGCTCCGGCCCCAGCTGCCG
+
FFFFFFFFFFFFFFFFFFFFFFFFFF:FFFFFFFFFFFFFFFFFFFFFFFFFFFFFFFFF:FFFFFFFFFFFFFFFFFFFFFFFFFFFFFFFFFFFFFFFF
@A00805:71:HWVYNDRXX:2:2114:15953:15530/1
AGCCGCCCGCGGCATGTGCGGAAGCCCATAGGGACCAAGCTGGCTCGGTGGAGGCAGGGCACAAGGGCACAGACTTCCAAAGGCTCCGGCCCCAGCTGCCG
+
FFFFFFFFFFFFFFFFFFFFFFFFFFFF:FFFFFFFFFFFFFFFFFFFFFFFFFFFFFFF:FFFFFFFFFFFFFFFFFFFFFFFFFFFFFFFFFFF:FFFF
@A00805:71:HWVYNDRXX:2:2136:13277:34914/1
GGCCGCCCGCGGCATGTGCGGAAGCCCATAGGGACCAAGCTGGCTCGGTGGAGGCAGGGCACAAGGGCGCAGACTTCCAAAGGCTCCGGCCCCAGCTGCCG
+
FFFFFFFFFFFFFFFFFFFFFFFFFFFFFFFFFFFFFFFFFFFFFFFFFFFFFFFFFFFFFFFFFFFFFFFFFFFFFFFFFFFFFFFFFFFFFFFFFFFFF
@A00805:71:HWVYNDRXX:2:2221:31656:18677/1
GGCCGCCCGCGGCATGTGCGGAAGCCCATAGGGACCAAGCTGGCTCGGTGGAGGCAGGGCACAAGGGCGCAGACTTCCAAAGGCTCCGGCCCCAGCTGCCG
+
FFFFFFFFFFFFFFFFFFFFFFFFFFFF,FFFFFFFFFFFFFFFFFFFFFFFFFFFFFFFFFFFFFFFFFFFFFFFFFFFFFFFFFFFFFFFFFFFFFFFF
@A00805:71:HWVYNDRXX:1:1145:9751:3035/1
TGGCCGCCCGCGGCATGTGCGGAAGCCCATAGGGACCAAGCTGGCTCGGTGGAGGCAGGGCACAAGGGCGCAGACTTCCAAAGGCTCCGGCCCCAGCTGCC
+
F:FFFFFFFFFFFFFFFFFFFFFFFFF:FFFFFFFFFFFFFFFFFFFFFF:FFFFFFFFFFFFFFFFFFFFFFFFFFFFFFFFFFFFFFFFFFFFFFFFFF
@A00805:71:HWVYNDRXX:2:1227:21395:27837/2
GAGCCTTTGGAAGTCTGCGCCCTTGTGCCCTGCCTCCACCGAGCCAGCTTGGTCCCTATGGGCTTCCGCACATGCCGCGGGCGGCCAGGCAACGTGCGTGT
+
FFFFFF:FFFFFFFFFFFFFFFFFFFF:FFFFFFFFFFFFFFF:FFFFFFFFFFFFFFFFFFFFFFFFFFFFFFFFFFFFFFFFFFFF:FFFFFFFFFFFF
@A00805:71:HWVYNDRXX:2:1227:21531:27978/2
GAGCCTTTGGAAGTCTGCGCCCTTGTGCCCTGCCTCCACCGAGCCAGCTTGGTCCCTATGGGCTTCCGCACATGCCGCGGGCGGCCAGGCAACGTGCGTGT
+
FFFFFFFFFFFFFFFFFFFFFFFFFFFFFFFFFFFFFFFFFFFFFFFFFFFFFFFFFFFFFFFFFFFFFFFFFFFFFFFFFFFFFFFFFFF,FFFFFFFFF
@A00805:71:HWVYNDRXX:2:2158:3956:21934/2
GTCTGCGCCCTTGTGCCCTGCCTCCACCGAGCCAGCTTGGTCCCTATGGGCTTCCGCACATGCCGCGGGCGGCCAGGCAACGTGCGTGTCTCTGCCATGTG
+
FFFFFFFFF:FFFFFFFFFFFFFFFFFFFFFFFFFF,:FFFFFFFFFFFFFFFFFFFFFFFFFFFFFFFFFFFFFFFFF,FFFFFFFFFFFFFFFFFFFFF
@A00805:71:HWVYNDRXX:2:2158:4237:22106/2
GTCTGCGCCCTTGTGCCCTGCCTCCACCGAGCCAGCTTGGTCCCTATGGGCTTCCGCACATGCCGCGGGCGGCCAGGCAACGTGCGTGTCTCTGCCATGTG
+
FFFFFFFFFFFFFFFFFFFFFFFFFFFFFFFFFFFF:FFFFFFFF::FFFFFFFFFFFFFFFFFFFFFFFFFFFFFFFFFFFFFFFFFFFFFFFFFFFFFF
@A00805:71:HWVYNDRXX:2:2133:2835:35931/2
GGCCTTCCAGAAAGCAGGAGCAGCTGTGCTGCACCCCATGTGGGTGACCAGGTCCTTTCTCCTGATAGTCACCTGCTGGGTGTTGCCAGGTTGCAGCTGCT
+
FFFFFFFFFFFFFFFFFFFFFF:FFFFFFFFFFFF:F,FFF:F,FFFFFFFFFFFFFFFFFFFFFF:FFFFFFFF:FFF,:F,FFFFFFFFFFFFFFFFF:
@A00805:71:HWVYNDRXX:2:2102:13521:5431/2
TCCAGAAAGCAGGAGCAGCTGTGCTGCACCCCATGTGGGTGACCAGGTCCTTTCTCCTGATAGTCACCTGCTGGTTGTTGCCAGGTTACAGCTGCTCTTGC
+
FFFFFFFFFFFFFFFFFFFFFFFFFFFFFFFFFFF,FFFFFFFFFFFFFF:FFFFFFFFFFFFFFFFF:FFFFFFFFFFFF:FFFFF:FFFFFFFFFFFFF
@A00805:71:HWVYNDRXX:1:2277:10854:3004/2
CCAGAAAGCAGGAGCAGCTGTGCTGCACCCCATGTGGGTGACCAGGTCCTTTCTCCTGATAGTCACCTGCTGGTTGTTGCCAGGTTACAGCTGCTCTTGCA
+
FFFFFFFFFFFFFFFFFFFFFFFFFFFFFFFFFFFFFFFFFFFFFFFFFFFFFFFFFFFFFFFFFFFFFFFFF:FFFFFFFFFFFFFFFFFFFFFFFFFFF
@A00805:71:HWVYNDRXX:1:2277:11641:3490/2
CCAGAAAGCAGGAGCAGCTGTGCTGCACCCCATGTGGGTGACCAGGTCCTTTCTCCTGATAGTCACCTGCTGGTTGTTGCCAGGTTACAGCTGCTCTTGCA
+
FFFFF:FFFFFFFFFFFFFFFFFFFFFFFFFFFFFFFFFFFFFFFFFFFFFFFFFFFFFFFFFFFFFFFFFFF:FFFFFFFFFFFFFFFFFFFFFFFFFFF
@A00805:71:HWVYNDRXX:1:1152:19804:33974/2
GAAAGCAGGAGCAGCTGTGCTGCACCCCATGTGGGTGACCAGGTCCTTTCTCCTGATAGTCACCTGCTGGTTGTTGCCAGGTTACAGCTGCTCTTGCATCT
+
FFFFFFFFFFFFFFFFFFFFFFFFFFFFF:FFFFFFFFFFFFFFFFFFFFFFFFFFFFFFFFFFFFFFFF,FF:FFFFFFFFF,FFFFFFFFFFFFFFFF:
@A00805:71:HWVYNDRXX:1:2277:10854:3004/1
CCCAGCCTGCAGGAGGGAGGACTTCTGGCCCAGATGCAAGAGCAGCTGTAACCTGGCAACAACCAGCAGGTGACTATCAGGAGAAAGGACCTGGTCACCCA
+
FFFFFFFFFFFFFFFFFFFFFFFFFFFFFFFFFFFFFFFFFFFFFFFFFFFFFFFFFFFFFFFFFFFFFFFFFFFFFFFFFFFFFFFFFFFFFFFFFFFFF
@A00805:71:HWVYNDRXX:1:2277:11641:3490/1
CCCAGCCTGCAGGAGGGAGGACTTCTGGCCCAGATGCAAGAGCAGCTGTAACCTGGCAACAACCAGCAGGTGACTATCAGGAGAAAGGACCTGGTCACCCA
+
FFFF:FFFFFFFFFFFFFFFFFFFFFFFFFFFF:FFFFFFFFFFFFFFFFFFFFFFFFFFFFFFFFFFFFFFFFFFFFFFFFFFFFFFFFFFFFFFFFFFF
@A00805:71:HWVYNDRXX:2:2232:3070:30107/2
GGGTGACCAGGTCCTTTCTCCTGATAGTCACCTGCTGGTTGTTGCCAGGTTACAGCTGCTCTTGCATCTGGGCCAGAAGTCCTCCCTCCTGCAGGCTGGGT
+
FFFFFFFFFFFFFFFFFFFFFFFFFFFFFFFFFFFFFFF:FFFFFFFFFFFFFFFFFFFFFFFFFFFFFFFFFFFFFFFFFFFFFFFFFFFFFFFFFFFFF
@A00805:71:HWVYNDRXX:2:2232:3423:31532/2
GGGTGACCAGGTCCTTTCTCCTGATAGTCACCTGCTGGTTGTTGCCAGGTTACAGCTGCTCTTGCATCTGGGCCAGAAGTCCTCCCTCCTGCAGGCTGGGT
+
FFFFFFFFFFFFFFFFFFFFFFFFFFFFFFFFFFFFFFFFFFFFFFFFFFFFFFFFFFFFFFFFFFFFFFFFFFFFFFFFFFFFFFFFFFFFFFFF:FFFF
@A00805:71:HWVYNDRXX:2:2232:3441:31563/2
GGGTGACCAGGTCCTTTCTCCTGATAGTCACCTGCTGGTTGTTGCCAGGTTACAGCTGCTCTTGCATCTGGGCCAGAAGTCCTCCCTCCTGCAGGCTGGGT
+
FFFFFFFFFFFFFFFFFFFFFFFFFFFFFFFFFFFFFFFFFFFFFFFFFFFFFFFFFFFFFFFFFFFFFFFFFFFFFFFFFFFFFFFFFFFFFFFFFFFFF
@A00805:71:HWVYNDRXX:2:2102:13521:5431/1
ACCCAGCCTGCAGGAGGGAGGACTTCTGGCCCAGATGCAAGAGCAGCTGTAACCTGGCAACAACCAGCAGGTGACTATCAGGAGAAAGGACCTGGTCACCC
+
FFFF:FFFFFFFFF,FFFFFFFFFFFFFFFFFFFFFFFFFF:FFFFFFFF:FF:FFFFFFFFFFFFF:FFFFFFFF:FFFFFFFFFFFFFFFFFFFFFFFF
@A00805:71:HWVYNDRXX:2:2137:22390:25676/1
CGCCCAGCCTGCAGGAGGGAGGACTTCTGGCCCAGATGCAAGAGCAGCTGTAACCTGGCAACAACCAGCAGGTGACTATCAGGAGAAAGGACCTGGTCACC
+
:F,:FFFFFFFFFFFFFFFFFFFFFFFFFFFFFFFFFFFFFF,FFFFFFFFFFFFFFF:FFFFFFFFFFFFFFFFFF:F:FFFFF,::F::,F:FF,:F:F
@A00805:71:HWVYNDRXX:1:1258:29631:20212/1
ACACCCAGCCTGCAGGAGGGAGGACTTCTGGCCCAGATGCAAGAGCAGCTGTAACCTGGCAACAACCAGCAGGTGACTATCAGGAGAAAGGACCTGGTCAC
+
FFFFFFFFFFFFFFFFFFFFFFFFFFFFFFFFFFFFFFFFFFFFFFFFFFFFFFFFFFFFFFFFFFFFFFFFFFFFFFFFFFFFFFFFFFFFFFFFFFFFF
@A00805:71:HWVYNDRXX:2:1162:15076:6214/2
GACCAGGTCCTTTCTCCTGATAGCCACCTGCTGGTTGTTGCCAGGTTACAGCTGCTCTTGCATCTGGGCCAGAAGTCCTCCCTCCTGCAGGCTGGGTGTTG
+
FFFFFFFFFFFFFFFFFFFFFFFFFFFFF:FFFFFFFFFFFFFFFF:FFFFFFFFFFF:FFFFFFFFFFFFFFFFFFFFFFF:FFF:FFFF:FFFFFFFFF
@A00805:71:HWVYNDRXX:1:1251:17101:35023/2
ACAGGTCCTTTCTCCTGATAGTCACCTGCTGGTTGTTGCCAGGTTACAGCTGCTCTTGCATCTGGGCCAGAAGTCCTCCCTCCTGCAGGCTGGGTGTTGGC
+
FFFFFFFFFFFFFFFFFFFFFFFFFFFFFFFFFFFFFFFFFFFFFFFFFFFFFF:FFFFFFFFFFFFFFFFFFFFFFFFF:FFFFFFFFFFFFFFFFFFFF
@A00805:71:HWVYNDRXX:1:2156:16071:16047/2
CAGGTCCTTTCTCCTGATAGTCACCTGCTGGTTGTTGCCAGGTTACAGCTGCTCTTGCATCTGGGCCAGAAGTCCTCCCTCCTGCAGGCTGGGTGTTGGCC
+
FFFFFFFFFFFFFFFFFFFFFFFFFFFFFFFFFFFFFFFFFFFFFFFFFFFFFFFFFFFFFFFFFFFFFFFFFFFFFFFFFFFFFFFFF,FFFFFFFFFFF
@A00805:71:HWVYNDRXX:2:1173:25165:31829/2
AGGTCCTTTCTCCTGATAGTCACCTGCTGGTTGTTGCCAGGTTACAGCTGCTCTTGCATCTGGGCCAGAAGTCCTCCCTCCTGCAGGCTGGGTGTTGGCCC
+
F:FFFFFFFFFFFF:FFFFFFFFFFFFFFFFFFFFFFFFFFFFFFFFFFF:FFF::F::F:FFFFFF:FFFFF:FFFFFFFFFFFFFF,FFFFFFFFFFFF
@A00805:71:HWVYNDRXX:1:2264:24171:14011/2
GGTCCTTTCTCCTGATAGTCACCTGCTGGTTGTTGCCAGGTTGCAGCTGCTCTTGCATCTGGGCCAGAAGTCCTCCCTCCTGCAGGCTGGCTGTTGGCCCC
+
FFFFFFFFFFFFFFFFFFFFFFFFFFFFFFFFFFFFFFFFFFFFFFFFFFFFFFFFFFFFFFFFFFFFFFFFFFFFFFFFFFFFFFFFFFFFFFFFFFFFF
@A00805:71:HWVYNDRXX:1:1278:25762:11381/2
GTCCTTTCTCCTGATAGTCACCTGCTGGTTGTTGCCAGGTTACAGCTGCTCTTGCATCTGGGCCAGAAGTCCTCCCTCCTGCAGGCTGGGTGTTGGCCCCT
+
FFFFFFFFFFFFF:FFFFFFFFFFFFFFFFFFFFFFFFFFFFFFFFFFFF:FFFFFFFFFFFFFFFFFFFFFFFFFFFFFFFFFFF:FFFFFFFFFFFFFF
@A00805:71:HWVYNDRXX:1:1278:26078:15154/2
GTCCTTTCTCCTGATAGTCACCTGCTGGTTGTTGCCAGGTTACAGCTGCTCTTGCATCTGGGCCAGAAGTCCTCCCTCCTGCAGGCTGGGTGTTGGCCCCT
+
FFFFFFFFFFFFFFFFFFFFFFFFF:FFFFFFFFFFFFFFFFFFFFFFFFFFFFFF:FFFFFFFFFFFFFFFFFFFFFFFFFFFFFFFFFFFFFFFFFFFF
@A00805:71:HWVYNDRXX:1:1278:26458:16376/2
GTCCTTTCTCCTGATAGTCACCTGCTGGTTGTTGCCAGGTTACAGCTGCTCTTGCATCTGGGCCAGAAGTCCTCCCTCCTGCAGGCTGGGTGTTGGCCCCT
+
FFFFFFFFFFFFFFF:FFFFFFFFFFFFFFFF:FFFFFFFFFFFFFFFFFFFFFFFFFFFFFFFFFFFFFFFFFFFFFFFFFFFFFFFFFFFFFFFFFFFF
@A00805:71:HWVYNDRXX:2:1244:5855:17832/2
GTCCTTTCTCCTGATAGTCACCTGCTGGTTGTTGCCAGGTTGCAGCTGCTCTTGCATCTGGGCCAGAAGTCCTCCCTCCTGCAGGCTGGCTGTTGGCCCAG
+
FFFFFFFFFFFFFFFFFFFFFFFFFFFFFFFFFFFFFFFFFFFFFFFFFFFFFFFFFFFFFFFFFFFFFFFFFFFFFFFFFFFFFFFFFFFFFFFFFFFFF
@A00805:71:HWVYNDRXX:2:1244:6117:18286/2
GTCCTTTCTCCTGATAGTCACCTGCTGGTTGTTGCCAGGTTGCAGCTGCTCTTGCATCTGGGCCAGAAGTCCTCCCTCCTGCAGGCTGGCTGTTGGCCCAG
+
FFFFFFFFFFFFFFFFFFFFFFFFFFFFFFFFFFFFFFFFFFFFFFFFFFFFFFFFFFFFFFFFFFFFFFFFFFFFFFFFFFFFFFFFFFFFFFFFFFFFF
@A00805:71:HWVYNDRXX:2:1244:5855:17832/1
GGGCCAACAGCCAGCCTGCAGGAGGGAGGACTTCTGGCCCAGATGCAAGAGCAGCTGCAACCTGGCAACAACCAGCAGGTGACTATCAGGAGAAAGGACAG
+
FFFFFFFFFFFFFFFFFFFFFFFFFFFFFFFFFFFFFFFFFFFFFFFFFFFFFFFFFFFFFFFFFFFFFFFFFFFFFFFFFFFFFFFFFFFFFFFFFFFFF
@A00805:71:HWVYNDRXX:2:1244:6117:18286/1
GGGCCAACAGCCAGCCTGCAGGAGGGAGGACTTCTGGCCCAGATGCAAGAGCAGCTGCAACCTGGCAACAACCAGCAGGTGACTATCAGGAGAAAGGACAG
+
FFFFFFFFFFFFFFFFFFFFFFFFFFFFFFFFFFFFFFFFFFFFFFFFFFFFFFFFFFFFFFFFFFFFFFFFFFFFFFFFFFFFFFFFFFFFFFFFFFFFF
@A00805:71:HWVYNDRXX:2:1254:17363:21731/2
CCTTTCTCCTGATAGTCACCTGCTGGTTGTTGCCAGGTTACAGCTGCTCTTGCATCTGGGCCAGAAGTCCTCCCTCCTGCAGGCTGGGTGTTGGCCCCTCT
+
FFFFFFFF:FF:FFFFFFFFFFFFF,FFFFFF:FF:FFFFFFFFFFFFFFFFF:F:F,FFFFFF,FFFFFFF,FFF:FFFF:FFFFFFFF,FFFFFF:FFF
@A00805:71:HWVYNDRXX:2:1254:17924:21825/2
CCTTTCTCCTGATAGTCACCTGCTGGTTGTTGCCAGGTTACAGCTGCTCTTGCATCTGGGCCAGAAGTCCTCCCTCCTGCAGGCTGGGTGTTGGCCCCTCT
+
FFFFFFFFFFFFFFFFFFFFFFFFFFFFFFFFFFFFFFFFFFFFFFFFF,FFFFFFFFFFFFFFFFFFFFFFFFFFFFFFFFFFFFFFFFFFFFFFFFFFF
@A00805:71:HWVYNDRXX:1:1228:5556:3756/2
TCCTGATAGTCACCTGCTGGTTGTTGCCAGGTTACAGCTGCTCTTGCATCTGGGCCAGAAGTCCTCCCTCCTGCAGGCTGGGTGTTGGCCCCTCTGCTGTC
+
FFFFFFFFFFFFFFFF:FFFFFFFFFFFFFFFFFFFFFFFFFFFFFFFFFFFFFFFFFFFFFFFFFFFFFFFFFFFFFFFFFFFFFFFFFFFFFFFFFFFF
@A00805:71:HWVYNDRXX:1:2137:15501:6386/2
CCTGATAGTCACCTGCTGGTTGTTGCCAGGTTACAGCTGCTCTTGCATCTGGGCCAGAAGTCCTCCCTCCTGCAGGCTGGGTGTTGGCCCCTCTGCTGTCC
+
F:FFFFFFFFFFFFFFFFFFFF:FFFFFFFFFFFFFFF:F,FFFFFFFFFFFFFFFFFFFFFFFFFFF:FFFFFFFFFFFFFFFFFFFFFFFFFFFFFFFF
@A00805:71:HWVYNDRXX:1:2137:15709:6621/2
CCTGATAGTCACCTGCTGGTTGTTGCCAGGTTACAGCTGCTCTTGCATCTGGGCCAGAAGTCCTCCCTCCTGCAGGCTGGGTGTTGGCCCCTCTGCTGTCC
+
FFFFFFFFFFFFFF:FFFFFFFFFFFFFFF,FFFFFFFFFFFFFFFFFFFFFFFFFFFFF:FFFFFFFFFFFFFFFFFFFFFFFFFFFFFFFFFFFFFFFF
@A00805:71:HWVYNDRXX:2:2265:17571:24502/2
TGATAGTCACCTGCTGGTTGTTGCCAGGTTGCAGCTGCTCTTGCATCTGGGCCAGAAGTCCTCCCTCCTGCAGGCTGGCTGTTGGCCCCTCTGCTGTCCTG
+
FFFFFFFFFFFFF:FFFFFFFFFFFFFFFFFFFF:FFFFFFFFFFFFFFFFFFFFFFFFFFFFFFFFFFFFFFFFFFFFFFFFFFFFFFFFFFFFFFFF:F
@A00805:71:HWVYNDRXX:1:1134:14271:5760/2
ATAGTCACCTGCTGGTTGTTGCCAGGTTGCAGCTGCTCTTGCATCTGGGCCAGAAGTCCTCCCTCCTGCAGGCTGGCTGTTGGCCCCTCTGCTGTCCTGCA
+
FFFFFFFFFFFF:FFFFFFFFFFFFFFFFFFFFFFFFFFFFFFFFFFFFFFFFFFFFFFFFFFFFFFFFFFFFFFFFFFFFFFFFFFFFFFFFFFFFFFF:
@A00805:71:HWVYNDRXX:2:1222:25907:4022/1
ACCTTCTACTGCAGGACAGCAGAGGGGCCAACACCCAGCCTGCAGGAGGGAGGACTTCTGGCCCAGATGCAAGAGCAGCTGTAACCTGGCAACAACCAGCA
+
FFF:FFFFFFFFFFFFFFFFFFFFFFFFFFFFFFFFFFFFFFFFFFFFFFFFFFFFFFFFFFFFFFFFFFFFFFFFFFFFFFFFFFFFFFFFFFFFFFFFF
@A00805:71:HWVYNDRXX:2:1222:25898:4131/1
ACCTTCTACTGCAGGACAGCAGAGGGGCCAACACCCAGCCTGCAGGAGGGAGGACTTCTGGCCCAGATGCAAGAGCAGCTGTAACCTGGCAACAACCAGCA
+
FFFFFFFFFFFFFFFFFFFFFFFFFFFFFFFFFFFFFFFFFFFFFFFFFFFFFFFFFFFFFFFFFFFFFFFFFFFFFFFFFFFFFFFFFFF:FFFFFFFFF
@A00805:71:HWVYNDRXX:1:1152:19804:33974/1
CACCTTCTACTGCAGGACAGCAGAGGGGCCAACACCCAGCCTGCAGGAGGGAGGACTTCTGGCCCAGATGCAAGAGCAGCTGTAACCTGGCAACAACCAGC
+
FFFFFFFFFFFFFFFFFFFFFFFFFFFFFFFFFFFFFFFFFFFFFFFFFFFFFFFF:FFFFFFFFFF:FFFFFFFFFFFFFFFFFFFFFFFF:FFFFFFFF
@A00805:71:HWVYNDRXX:2:2149:5339:23422/2
GTTGCCAGGTTACAGCTGCTCTTGCATCTGGGCCAGAAGTCCTCCCTCCTGCAGGCTGGGTGTTGGCCCCTCTGCTGTCCTGCAGTAGAAGGTGCCGTGAG
+
FFFFFFFFFFFFFFFFFFFFFFFFFFFFFFFFFFFFFFFFFFFFFFFFFFFFFFFF:FFFFFFFFFFFFFFFFFFFFFFFFFFFFFFFFFFFFFFFFFFFF
@A00805:71:HWVYNDRXX:2:2149:2591:29246/2
GTTGCCAGGTTACAGCTGCTCTTGCATCTGGGCCAGAAGTCCTCCCTCCTGCAGGCTGGGTGTTGGCCCCTCTGCTGTCCTGCAGTAGAAGGTGCCGTGAG
+
FFFFFFFFFFFFFFFFFFFFFFFFFFFFFFF:FFFFFFFFFFFFFFFFFFFFFFFFFFFFFFFFFFFFFFFFFFFFFFFFFFFFFFFFFFFFFFFFFFFFF
@A00805:71:HWVYNDRXX:1:1137:8829:24643/1
GCTCACGGCACCTTCTACTGCAGGACAGCAGAGGGGCCAACACCCAGCCTGCAGGAGGGAGGACTTCTGGCCCAGATGCAAGAGCAGCTGTAACCTGGCAA
+
FFFFFFFFFFFFFFFFFFFFFFFFFFFFFFFFFFFFFFFFFFFFFFFFFFFFFFFFFFFFFFFFFFFFFFFFFFFFFFFFFF:FFFFFFFFFFFFFFFFFF
@A00805:71:HWVYNDRXX:1:1137:8802:24659/1
GCTCACGGCACCTTCTACTGCAGGACAGCAGAGGGGCCAACACCCAGCCTGCAGGAGGGAGGACTTCTGGCCCAGATGCAAGAGCAGCTGTAACCTGGCAA
+
FFFFFFFFFFFFFFFFFFFFFFFFFFFFFFFFFFFFFFFFFFFFFFFFFFFFFFFFFFFFFFFFFFFFFFFFFFFFFFFFFFFFFFFFFFFF:FFFFFFF:
@A00805:71:HWVYNDRXX:1:2159:9010:18067/2
GCCAGGTTACAGCTGCTCTTGCATCTGGGCCAGAAGTCCTCCCTCCTGCAGGCTGGGTGTTGGCCCCTCTGCTGTCCTGCAGTAGAAGGTGCCGTGAGCAG
+
FFF:FFFFFFFFFFFFFFFFFFF:FFFFFFFFFFFFFFFFFFFFFFFFFFFFFFFFF,FFFFFFFFFFFFFFFFFFFFFFFFFFFFFFFFFFFFFFFFFFF
@A00805:71:HWVYNDRXX:1:2159:8919:18161/2
GCCAGGTTACAGCTGCTCTTGCATCTGGGCCAGAAGTCCTCCCTCCTGCAGGCTGGGTGTTGGCCCCTCTGCTGTCCTGCAGTAGAAGGTGCCGTGAGCAG
+
FFFFFFFFFFFFFFFFFFFFFFFFFFFFFFFFFFFFFFFFFFFFFFFFFFFFFFFFF:FFFFFFFFFFFFFFFFFFFFFFFF:FFFFFFFFFFFFFFFFFF
@A00805:71:HWVYNDRXX:2:1130:30544:29121/2
GCCAGGTTGCAGCTGCTCTTGCATCTGGGCCAGAAGTCCTCCCTCCTGCAGGCTGGCTGTTGGCCCCTCTGCTGTCCTGCAGTAGAAGGTGCCGTGAGCAG
+
FFFFFFFFFFFFFFFFFFFFFFFFFFF:FFFFFFFF:FFFFFFFFFFFFFFFFFFFFFFFFFFFFFFFFFFFFFFFFFFFFFFFFFFFFFFFFFFFFFFFF
@A00805:71:HWVYNDRXX:2:2112:22426:11804/2
GCCAGGTTGCAGCTGCTCTTGCATCTGGGCCAGAAGTCCTCCCTCCTGCAGGCTGGCTGTTGGCCCCTCTGCTGTCCTGCAGTAGAAGGTGCCGTGAGCAG
+
FFFFFFFFFFFFFFFFFFFFFFFFFFFFFFFFFFFFFFFFFFFFFFFFFFFFFFFFFFFFFFFFFFFFFFFFFFFFFFFFFFFFFFFFFFFFFFFFFFFFF
@A00805:71:HWVYNDRXX:2:2166:5575:25113/2
GCCAGGTTACAGCTGCTCTTGCATCTGGGCCAGAAGTCCTCCCTCCTGCAGGCTGGGTGTTGGCCCCTCTGCTGTCTTGCAGTAGAAGGTGCCGTGAGCAG
+
FFFFFFFFFFFFFFFFFFFFFFFFFFFFFFFFFFFFFFFFFFFFFFFFFFFFFFFFFFFFFFFFFFFFFFFFFFFFFFFFFFFFFFFFFFFFFFFFFFFFF
@A00805:71:HWVYNDRXX:2:2166:5267:25269/2
GCCAGGTTACAGCTGCTCTTGCATCTGGGCCAGAAGTCCTCCCTCCTGCAGGCTGGGTGTTGGCCCCTCTGCTGTCTTGCAGTAGAAGGTGCCGTGAGCAG
+
FFFFFFFFFFFFFFFFFFFFFFFFFFFFFFFFFFFFFFFFFFFFFFFFFFFFFFFFFFFFFFFFFFFFFFFFFFFFFFFFFFFFFFFFFFFFFFFFFFFFF
@A00805:71:HWVYNDRXX:2:2166:4887:26303/2
GCCAGGTTACAGCTGCTCTTGCATCTGGGCCAGAAGTCCTCCCTCCTGCAGGCTGGGTGTTGGCCCCTCTGCTGTCTTGCAGTAGAAGGTGCCGTGAGCAG
+
FFFFFFFFFFFFFFFFFFFFFFFFFFFFFFFFFFFFFFFFFFFFFFFFFFFFFFFFF:FFFFFFFFFFFFFFFFFFFFFFFFFFFFFFFFFFFFFFFFFFF
@A00805:71:HWVYNDRXX:2:2166:5828:26772/2
GCCAGGTTACAGCTGCTCTTGCATCTGGGCCAGAAGTCCTCCCTCCTGCAGGCTGGGTGTTGGCCCCTCTGCTGTCTTGCAGTAGAAGGTGCCGTGAGCAG
+
,FFF,F,,F,FFF,,FF,FF,F,,FF,:FFFFF::FFFFFF:FFFFF::FF:,FFFFFFFF:,FFFFFF,FFF::FFFFFF,FFFFFFF,FFF:,F,FFFF
@A00805:71:HWVYNDRXX:1:1251:17101:35023/1
CCTGCTCACGGCACCTTCTACTGCAGGACAGCAGAGGGGCCAACACCCAGCCTGCAGGAGGGAGGACTTCTGGCCCAGATGCAAGAGCAGCTGTAACCTGG
+
FFFFFFFFFFFFFFFFFFFFFFFFFFFFFFFFFFFFFFFFFFFFFFFFFFFFFFF:FFFFFFFFFFFFFFFFFFFFFFFFFFFFFFFFFFFFFFFFFFFFF
@A00805:71:HWVYNDRXX:2:2236:14018:33348/1
CCTGCTCACGGCACCTTCTACTGCAGGACAGCAGAGGGGCCAACACCCAGCCTGCAGGAGGGAGGACTTCTGGCCCAGATGCAAGAGCAGCTGTAACCTGG
+
FFFFFFFFFFFFFFFFFF:FFFFFFFFFFFFFFFFF:FFFFFFFFFFFFFFF,FFFFFFFFFFFFFFFFFFFFFFFFFFFFFFFFFFFFFFFF,FFFFFFF
@A00805:71:HWVYNDRXX:1:2156:16071:16047/1
GCCTGCTCACGGCACCTTCTACTGCAGGACAGCAGAGGGGCCAACACCCAGCCTGCAGGAGGGAGGACTTCTGGCCCAGATGCAAGAGCAGCTGTAACCTG
+
FFFFFFFFFFFFFFFFFFFFFFFFFFFFFFFFFFFFFFFFFFFFFFFFFFFFFFFFFFF:FFFFFFFFFFFFFFFFFFFFFFFFFFFFFFFFFFFFFFFFF
@A00805:71:HWVYNDRXX:2:2149:5339:23422/1
AGCCTGCTCACGGCACCTTCTACTGCAGGACAGCAGAGGGGCCAACACCCAGCCTGCAGGAGGGAGGACTTCTGGCCCAGATGCAAGAGCAGCTGTAACCT
+
FFFFFFFFFFFFFFFFFFFFFFFFFFFFFFFFFFFFFFFFFFFFFFFFFFFFFFFFFFFFFFFFFFFFFFFFFFFFFFFFFFFFFFFFFFFFFFFFFFFFF
@A00805:71:HWVYNDRXX:2:2149:2591:29246/1
AGCCTGCTCACGGCACCTTCTACTGCAGGACAGCAGAGGGGCCAACACCCAGCCTGCAGGAGGGAGGACTTCTGGCCCAGATGCAAGAGCAGCTGTAACCT
+
FFFFFFFFFFFFFFFFFFFFFFFFFFFFFFFFFFFFFFFFFFFFFFFFFFFFFFFFF,FFFFFFFFFFFFFFFFFFFFFFFFFFF:FFFFFFFFFFFFFFF
