# Supplementary material for: Allele-specific quantitation of ATXN3 and HTT transcripts in polyQ disease models
Source: BMC Biol. 2023 Feb 1;21:17. doi: 10.1186/s12915-023-01515-3 (PMC9893648; doi:10.1186/s12915-023-01515-3)
Supplement: Supplementary file 13 — Additional file 13. Individual data values for selected figures. [file 12915_2023_1515_MOESM13_ESM.xlsx]

## Sheet: Fig. 2
	Determination of endogenous WT and MUT ATXN3 alleles expression ratios in SCA3 cell lines
			SNP 2				SNP 5
			WT	MUT	%WT	%MUT	WT	MUT	%WT	%MUT
	Fibroblasts	R1	142	114	55.4688	44.5312	65	58.6	52.589	47.411
		R2	125	102	55.0661	44.9339	92	74	55.4217	44.5783
		R3	156	122	56.1151	43.8849	115	102	52.9954	47.0046
		Mean			55.55	44.45			53.6687	46.3313
		Std. Dev.			0.741775	0.741775			1.53168	1.53168
	iPSCs	R1	188	149	55.7864	44.2136	91	80	53.2164	46.7836
		R2	202	163	55.3425	44.6575	99	98	50.2538	49.7462
		R3	146	127	53.4799	46.5201	55.8	54	50.8197	49.1803
		Mean			54.8696	45.1304			51.43	48.57
		Std. Dev.			1.22381	1.22381			1.57275	1.57275
	NSCs	R1	256	196	56.6372	43.3628	187	171	52.2346	47.7654
		R2	225	181	55.4187	44.5813	165	147	52.8846	47.1154
		R3	335	275	54.918	45.082	230	219	51.2249	48.7751
		Mean			55.658	44.342			52.1147	47.8853
		Std. Dev.			0.884188	0.884188			0.836307	0.836307
	Neurons	R1	210	179	53.9846	46.0154	177	156	53.1532	46.8468
		R2	225	189	54.3478	45.6522	163	154	51.4196	48.5804
		R3	200	163	55.0964	44.9036	171	143	54.4586	45.5414
		Mean			54.4763	45.5237			53.0104	46.9896
		Std. Dev.			0.566942	0.566942			1.52454	1.52454

## Sheet: Fig. 4
	Determination of endogenous WT and MUT HTT alleles expression ratios in HD cell lines
			SNP 2				SNP 5				SNP 7
			WT	MUT	%WT	%MUT	WT	MUT	%WT	%MUT	WT	MUT	%WT	%MUT
	iPSCs	R1	551	266	67.4419	32.5581	309	140	68.8196	31.1804	291	131	68.9573	31.0427
		R2	456	215	67.9583	32.0417	243	110	68.8385	31.1615	250	110	69.4444	30.5556
		R3	526	232	69.3931	30.6069	293	136	68.2984	31.7016	294	131	69.1765	30.8235
		Mean			68.2644	31.7356			68.6522	31.3478			69.1928	30.8072
		Std. Dev.			1.01102	1.01102			0.306543	0.306543			0.243957	0.243957
	NSCs	R1	300	175	63.1579	36.8421	233	132	63.8356	36.1644	210	121	63.4441	36.5559
		R2	269	161	62.5581	37.4419	216	120	64.2857	35.7143	197	104	65.4485	34.5515
		R3	277	150	64.8712	35.1288	201	111	64.4231	35.5769	177	99	64.1304	35.8696
		Mean			63.5291	36.4709			64.1815	35.8185			64.341	35.659
		Std. Dev.			1.20037	1.20037			0.307291	0.307291			1.01866	1.01866
	Neurons	R1	202	114	63.9241	36.0759	155	86	64.3154	35.6846	136	72.8	65.1341	34.8659
		R2	190	119	61.4887	38.5113	122	80.5	60.2469	39.7531	117	72.2	61.8393	38.1607
		R3	229	148	60.7427	39.2573	144	92	61.0169	38.9831	141	84	62.6667	37.3333
		Mean			62.0518	37.9482			61.8597	38.1403			63.2134	36.7866
		Std. Dev.			1.66376	1.66376			2.1612	2.1612			1.71407	1.71407

## Sheet: Fig. 5
	Determination of endogenous HTT alleles ratios in genetically corrected HD iPSCs and non-HD iPSCs
			SNP 2				SNP 5				SNP 7
			WT	MUT	%WT	%MUT	WT	MUT	%WT	%MUT	WT	MUT	%WT	%MUT
	iPSCs C39	R1	329	101	76.5116	23.4884	205	73.6	73.5822	26.4178	190	62	75.3968	24.6032
		R2	379	120	75.9519	24.0481	239	79.5	75.0392	24.9608	235	74.5	75.9289	24.0711
		R3	365	111	76.6807	23.3193	239	76.3	75.8008	24.1992	225	62.6	78.2337	21.7663
		Mean			76.3814	23.6186			74.8074	25.1926			76.5198	23.4802
		Std. Dev.			0.381438	0.381438			1.12733	1.12733			1.5079	1.5079
	iPSCs C105	R1	313	1	99.6815	0.318471	193	0.9	99.5358	0.464157	175	1.4	99.2063	0.793651
		R2	212	0.9	99.5773	0.422734	141	1.1	99.2259	0.774103	135	1	99.2647	0.735294
		R3	247	0.52	99.7899	0.210084	152	0.63	99.5872	0.412763	151	0.73	99.5189	0.481118
		Mean			99.6829	0.317096			99.4497	0.550341			99.33	0.670021
		Std. Dev.			0.106331	0.106331			0.19548	0.19548			0.166177	0.166177
	C7522	R1					214	174	55.1546	44.8454
		R2					194	160	54.8023	45.1977
		R3					214	162	56.9149	43.0851
		Mean							55.6239	44.3761
		Std. Dev.							1.1318	1.1318

## Sheet: Fig. 6
	Silencing of endogenous HTT expression in HD NSCs
			siRL				A2				siHTT
			WT	MUT	%WT	%MUT	WT	MUT	%WT	%MUT	WT	MUT	%WT	%MUT
	R1	SNP2	133	65.4	67.0363	32.9637	104	37.5	73.4982	26.5018	66	33.9	66.0661	33.9339
		SNP5	111	50	68.9441	31.0559	90	34.7	72.1732	27.8268	61	31.7	65.8037	34.1963
		SNP7	99	46.8	67.9012	32.0988	84	31.1	72.98	27.02	52.7	23.4	69.251	30.749
		Mean			67.9605	32.0395			72.8838	27.1162			67.0402	32.9598
		Std. Dev.			0.955286	0.955286			0.667726	0.667726			1.91905	1.91905
	R2	SNP2	165	76	68.4647	31.5353	147	56	72.4138	27.5862	68.8	33.3	67.3849	32.6151
		SNP5	116	57	67.052	32.948	113	46	71.0692	28.9308	60.6	31.5	65.798	34.202
		SNP7	105	51	67.3077	32.6923	102	39	72.3404	27.6596	47.7	24.5	66.0665	33.9335
		Mean			67.6081	32.3919			71.9411	28.0589			66.4165	33.5835
		Std. Dev.			0.752756	0.752756			0.756022	0.756022			0.849361	0.849361
	R3	SNP2	186	83	69.145	30.855	126	47.7	72.5389	27.4611	77	40.9	65.3096	34.6904
		SNP5	127	65.2	66.077	33.923	94	36.6	71.9755	28.0245	64	34.6	64.9087	35.0913
		SNP7	115	56.1	67.2122	32.7878	83.5	30.8	73.0534	26.9466	58	28.4	67.1296	32.8704
		Mean			67.478	32.522			72.5226	27.4774			65.7826	34.2174
		Std. Dev.			1.55118	1.55118			0.53912	0.53912			1.18362	1.18362

## Sheet: Fig. 7
	4 months old mice													10 months old mice
			SNP 2				SNP 5									SNP 2				SNP 5
			WT (BAC)	MUT (YAC)	%WT	%MUT	WT (BAC)	MUT (YAC)	%WT	%MUT						WT (BAC)	MUT (YAC)	%WT	%MUT	WT (BAC)	MUT (YAC)	%WT	%MUT
	MB	Mouse 1	587	330	64.0131	35.9869	571	295	65.9353	34.0647				MB	Hu 109	2650	1445	64.7131	35.2869	1925	1040	64.9241	35.0759
		Mouse 2	632	391	61.7791	38.2209	586	317	64.8948	35.1052					Hu 608	808	447	64.3825	35.6175	685	379	64.3797	35.6203
		Mouse 3	194	125	60.815	39.185	45.2	29.4	60.5898	39.4102					Hu 609	1097	611	64.2272	35.7728	871	473	64.8065	35.1935
		Mean			62.2024	37.7976			63.8066	36.1934					Średnia			64.4409	35.5591			64.7035	35.2965
		Std. Dev.			1.64051	1.64051			2.83403	2.83403					Std. Dev.			0.248163	0.248163			0.286476	0.286476
	OF	Mouse 1	1186	587	66.8923	33.1077	1157	497	69.9516	30.0484				OF	Hu 109	2810	1231	69.5372	30.4628	2225	916	70.8373	29.1627
		Mouse 2	1117	601	65.0175	34.9825	916	436	67.7515	32.2485					Hu 608	1087	537	66.9335	33.0665	966	434	69	31
		Mouse 3	229	123	65.0568	34.9432	59.4	32.9	64.3554	35.6446					Hu 609	1356	627	68.3812	31.6188	1183	516	69.6292	30.3708
		Mean			65.6555	34.3445			67.3528	32.6472					Średnia			68.284	31.716			69.8222	30.1778
		Std. Dev.			1.07124	1.07124			2.81935	2.81935					Std. Dev.			1.30459	1.30459			0.933734	0.933734
	CTX	Mouse 1	1013	574	63.8311	36.1689	920	455	66.9091	33.0909				CTX	Hu 109	4200	2025	67.4699	32.5301	1859	998	65.0683	34.9317
		Mouse 2	841	494	62.9963	37.0037	764	413	64.9108	35.0892					Hu 608	1320	707	65.1209	34.8791	1103	584	65.3823	34.6177
		Mouse 3	125	73	63.1313	36.8687	41.6	22.1	65.3061	34.6939					Hu 609	1192	638	65.1366	34.8634	917	464	66.4012	33.5988
		Mean			63.3196	36.6804			65.7087	34.2913					Średnia			65.9091	34.0909			65.6172	34.3828
		Std. Dev.			0.448143	0.448143			1.05822	1.05822					Std. Dev.			1.35168	1.35168			0.696812	0.696812
	STR	Mouse 1	1117	606	64.8288	35.1712	947	468	66.9258	33.0742				STR	Hu 109	3760	1871	66.7732	33.2268	3550	1864	65.5707	34.4293
		Mouse 2	1002	578	63.4177	36.5823	843	446	65.3995	34.6005					Hu 608	1027	568	64.3887	35.6113	806	405	66.5566	33.4434
		Mouse 3	171	108	61.2903	38.7097	40	28.2	58.651	41.349					Hu 609	1158	607	65.6091	34.3909	892	448	66.5672	33.4328
		Mean			63.1789	36.8211			63.6588	36.3412					Średnia			65.5903	34.4097			66.2315	33.7685
		Std. Dev.			1.78128	1.78128			4.40348	4.40348					Std. Dev.			1.19236	1.19236			0.572249	0.572249

## Sheet: Fig. S5
		RNA-Seq analysis of HTT reads performed on HD iPSCs and NSCs
				SNP2		SNP5		SNP7
				%WT	%MUT	%WT	%MUT	%WT	%MUT
		iPSCs	R1	75.47	24.53	84	16	80	20
			R2	64.41	35.59	69.57	30.43	61.11	38.89
			R3	68.09	31.91	79.31	20.69	90.48	9.52
			Mean	69.3233	30.6767	77.6267	22.3733	77.1967	22.8033
			Std. Dev.	5.63221	5.63221	7.3608	7.3608	14.8843	14.8843
		NSCs	R1	86.67	13.33	73.33	26.67	58.82	41.18
			R2	78.13	21.87	83.33	16.67	70.37	29.63
			R3	65.06	34.94	80.49	19.51	68	32
			Mean	76.62	23.38	79.05	20.95	65.73	34.27
			Std. Dev.	10.8838	10.8838	5.15317	5.15317	6.10043	6.10043
